# Supplementary material for: Transcriptomic Reprogramming and Key Molecular Pathways Underlying Huanglongbing Tolerance and Susceptibility in Six Citrus Cultivars
Source: Int J Mol Sci. 2025 Jul 30;26(15):7359. doi: 10.3390/ijms26157359 (PMC12347598; doi:10.3390/ijms26157359)
Supplement: Supplementary file 1 [file ijms-26-07359-s001.zip]

Archive with 2 entries (2 files):
- Supplementary Figure S1 7.12.pdf
- Supplementary Table7.12.xlsx
