# Supplementary material for: Transcriptomic Reprogramming and Key Molecular Pathways Underlying Huanglongbing Tolerance and Susceptibility in Six Citrus Cultivars
Source: Int J Mol Sci. 2025 Jul 30;26(15):7359. doi: 10.3390/ijms26157359 (PMC12347598; doi:10.3390/ijms26157359)
Supplement: Supplementary file 1 [file ijms-26-07359-s001.zip › Supplementary Table7.12.xlsx]

## Sheet: TablaS1
Table S1 Summary of RNA-Seq data used in this study
Sample Name	Raw reads	Clean reads	Clean_bases (G)	Error_rate	Q20	Q30	GC %	Total mapped reads	Unique mapped reads
Tankan mandarin_CLas_infected_1_1	68848059	68402512	10.26	0.04	96.81	91.85	43.57	116292944 (85.01%)	87453961 (63.93%)
Tankan mandarin_CLas_infected_1_2	68848059	68402512	10.26	0.05	95.34	88.62	43.68
Tankan mandarin_CLas_infected_2_1	70186867	69761243	10.46	0.04	96.99	92.1	44.51	110854763 (79.45%)	82108689 (58.85%)
Tankan mandarin_CLas_infected_2_2	70186867	69761243	10.46	0.05	95.65	89.24	44.11
Tankan mandarin_CLas_infected_3_1	68121706	67677532	10.15	0.04	97.09	92.3	45.55	100285434 (74.09%)	73737491 (54.48%)
Tankan mandarin_CLas_infected_3_2	68121706	67677532	10.15	0.05	95.95	89.62	44.57
Tankan mandarin_Mock_control_1_1	25453733	25421042	3.81	0.04	97.18	92.41	43.7	46627794 (91.71%)	45224380 (88.95%)
Tankan mandarin_Mock_control_1_2	25453733	25421042	3.81	0.05	96.2	90.1	43.75
Tankan mandarin_Mock_control_2_1	24437111	24405416	3.66	0.04	97.21	92.48	43.63	44740930 (91.66%)	43413432 (88.94%)
Tankan mandarin_Mock_control_2_2	24437111	24405416	3.66	0.04	96.3	90.3	43.66
Tankan mandarin_Mock_control_3_1	22158109	22127056	3.32	0.04	97.28	92.53	43.47	40871670 (92.36%)	39673338 (89.65%)
Tankan mandarin_Mock_control_3_2	22158109	22127056	3.32	0.04	96.72	91.03	43.49
Gongkan mandarin_CLas_infected_1_1	89991333	77574513	11.64	0.04	97.05	92.24	44.27	126843210 (81.76%)	98221492 (63.31%)
Gongkan mandarin_CLas_infected_1_2	89991333	77574513	11.64	0.05	94.26	86.66	43.83
Gongkan mandarin_CLas_infected_2_1	87967073	83857980	12.58	0.04	97.24	92.56	45.02	129600698 (77.27%)	100553036 (59.95%)
Gongkan mandarin_CLas_infected_2_2	87967073	83857980	12.58	0.05	95.03	88.02	44.3
Gongkan mandarin_CLas_infected_3_1	88237039	85793619	12.87	0.04	97.2	92.39	44.69	135267971 (78.83%)	104447264 (60.87%)
Gongkan mandarin_CLas_infected_3_2	88237039	85793619	12.87	0.05	95.5	89	44.17
Gongkan mandarin_Mock_control_1_1	21305752	21275215	3.19	0.04	97.2	92.45	43.76	38696415 (90.94%)	37606286 (88.38%)
Gongkan mandarin_Mock_control_1_2	21305752	21275215	3.19	0.05	96.25	90.12	43.76
Gongkan mandarin_Mock_control_2_1	26075236	26043819	3.91	0.04	97.28	92.59	43.72	47491530 (91.18%)	46125157 (88.55%)
Gongkan mandarin_Mock_control_2_2	26075236	26043819	3.91	0.04	96.32	90.23	43.74
Gongkan mandarin_Mock_control_3_1	21823682	21793269	3.27	0.04	97.1	92.15	43.64	39725896 (91.14%)	38579435 (88.51%)
Gongkan mandarin_Mock_control_3_2	21823682	21793269	3.27	0.04	96.67	90.95	43.67
Newhall orange_CLas_infected_1_1	66400696	65954641	9.89	0.04	97.43	92.81	44.16	106482942 (80.72%)	77338623 (58.63%)
Newhall orange_CLas_infected_1_2	66400696	65954641	9.89	0.04	96.31	90.02	43.34
Newhall orange_CLas_infected_2_1	68964787	68541502	10.28	0.04	97.47	92.96	43.82	115006800 (83.9%)	83496184 (60.91%)
Newhall orange_CLas_infected_2_2	68964787	68541502	10.28	0.05	95.97	89.44	43.29
Newhall orange_CLas_infected_3_1	68345117	67897567	10.18	0.04	97.2	92.39	44.31	109692982 (80.78%)	79414404 (58.48%)
Newhall orange_CLas_infected_3_2	68345117	67897567	10.18	0.05	95.71	89	43.54
Newhall orange_Mock_control_1_1	21666456	21635869	3.25	0.04	97.14	92.25	44.08	40004777 (92.45%)	38811202 (89.69%)
Newhall orange_Mock_control_1_2	21666456	21635869	3.25	0.04	96.35	90.28	44.1
Newhall orange_Mock_control_2_1	24632886	24600846	3.69	0.04	97.19	92.45	44	45411146 (92.3%)	44029470 (89.49%)
Newhall orange_Mock_control_2_2	24632886	24600846	3.69	0.04	96.53	90.83	44.05
Newhall orange_Mock_control_3_1	24933510	24901638	3.74	0.04	97.23	92.53	43.96	45890532 (92.14%)	44521966 (89.4%)
Newhall orange_Mock_control_3_2	24933510	24901638	3.74	0.04	96.27	90.26	44.01
Eureka lemon_CLas_infected_1_1	88324333	74898072	11.23	0.04	97.22	92.36	44.47	119569048 (79.82%)	81961093 (54.72%)
Eureka lemon_CLas_infected_1_2	88324333	74898072	11.23	0.05	95.37	88.7	43.96
Eureka lemon_CLas_infected_2_1	88432946	74389727	11.16	0.04	97.2	92.33	44.06	121920287 (81.95%)	83509797 (56.13%)
Eureka lemon_CLas_infected_2_2	88432946	74389727	11.16	0.05	95.08	88.16	43.74
Eureka lemon_CLas_infected_3_1	71197950	70985825	10.65	0.04	97.68	93.71	44.31	118118349 (83.2%)	81609621 (57.48%)
Eureka lemon_CLas_infected_3_2	71197950	70985825	10.65	0.04	96.31	90.48	43.86
Eureka lemon_Mock_control_1_1	21648806	21618427	3.24	0.04	97.08	92.1	44	37952931 (87.78%)	36955175 (85.47%)
Eureka lemon_Mock_control_1_2	21648806	21618427	3.24	0.04	96.4	90.34	44.02
Eureka lemon_Mock_control_2_1	22254058	22223248	3.33	0.04	97.27	92.53	43.98	39102072 (87.98%)	38070734 (85.66%)
Eureka lemon_Mock_control_2_2	22254058	22223248	3.33	0.04	96.56	90.73	44.01
Eureka lemon_Mock_control_3_1	21920487	21889852	3.28	0.04	97.06	92.04	43.96	38444567 (87.81%)	37434539 (85.51%)
Eureka lemon_Mock_control_3_2	21920487	21889852	3.28	0.04	96.49	90.58	43.98
Shatangju mandarin_CLas_infected_1_1	87676366	77138495	11.57	0.04	96.89	92.06	44.21	125831463 (81.56%)	97454765 (63.17%)
Shatangju mandarin_CLas_infected_1_2	87676366	77138495	11.57	0.05	94.41	87.01	43.97
Shatangju mandarin_CLas_infected_2_1	89331326	83745433	12.56	0.04	96.9	92	44.04	137108006 (81.86%)	105965110 (63.27%)
Shatangju mandarin_CLas_infected_2_2	89331326	83745433	12.56	0.05	94.39	87.04	43.92
Shatangju mandarin_CLas_infected_3_1	70554465	70117076	10.52	0.04	96.82	91.88	44.16	115512799 (82.37%)	88602512 (63.18%)
Shatangju mandarin_CLas_infected_3_2	70554465	70117076	10.52	0.05	95.57	89.29	44.14
Shatangju mandarin_Mock_control_1_1	22069835	22039105	3.31	0.04	97.24	92.45	43.8	40119293 (91.02%)	38971759 (88.42%)
Shatangju mandarin_Mock_control_1_2	22069835	22039105	3.31	0.05	96.2	89.87	43.81
Shatangju mandarin_Mock_control_2_1	22706607	22675076	3.4	0.04	97.32	92.63	43.52	41350692 (91.18%)	40192022 (88.63%)
Shatangju mandarin_Mock_control_2_2	22706607	22675076	3.4	0.04	96.6	90.74	43.54
Shatangju mandarin_Mock_control_3_1	21641015	21610144	3.24	0.04	97.15	92.23	43.66	39342725 (91.03%)	38216805 (88.42%)
Shatangju mandarin_Mock_control_3_2	21641015	21610144	3.24	0.04	96.31	90.15	43.67
Guanxi pomelo_CLas_infected_1_1	71787674	71333706	10.7	0.04	97.15	92.23	45	105869222 (74.21%)	75275342 (52.76%)
Guanxi pomelo_CLas_infected_1_2	71787674	71333706	10.7	0.05	96.09	89.78	44.47
Guanxi pomelo_CLas_infected_2_1	72326801	71909911	10.79	0.04	97.16	92.16	44.55	111304323 (77.39%)	79884631 (55.54%)
Guanxi pomelo_CLas_infected_2_2	72326801	71909911	10.79	0.05	96.08	89.97	44.22
Guanxi pomelo_CLas_infected_3_1	72275144	71818366	10.77	0.04	97.05	92.08	44.54	112964614 (78.65%)	80586808 (56.1%)
Guanxi pomelo_CLas_infected_3_2	72275144	71818366	10.77	0.04	96.34	90.45	44.24
Guanxi pomelo_Mock_control_1_1	21249711	21219552	3.18	0.04	97.05	92.11	42.95	37637053 (88.68%)	36518180 (86.05%)
Guanxi pomelo_Mock_control_1_2	21249711	21219552	3.18	0.04	96.44	90.54	42.98
Guanxi pomelo_Mock_control_2_1	22820509	22789351	3.42	0.04	97.05	92.13	43	40117878 (88.02%)	38927685 (85.41%)
Guanxi pomelo_Mock_control_2_2	22820509	22789351	3.42	0.04	96.43	90.64	43.04
Guanxi pomelo_Mock_control_3_1	20958293	20928268	3.14	0.04	96.95	91.87	43.12	36814379 (87.95%)	35689514 (85.27%)
Guanxi pomelo_Mock_control_3_2	20958293	20928268	3.14	0.05	96.08	89.84	43.12

## Sheet: TableS2
Table S2 Pearson correlation of RNA-Seq data from 36 samples
Sample	Tankan mandarin_CLas_infected_1	Tankan mandarin_CLas_infected_2	Tankan mandarin_CLas_infected_3	Tankan mandarin_Mock_control_1	Tankan mandarin_Mock_control_2	Tankan mandarin_Mock_control_3	Gongkan mandarin_CLas_infected_1	Gongkan mandarin_CLas_infected_2	Gongkan mandarin_CLas_infected_3	Gongkan mandarin_Mock_control_1	Gongkan mandarin_Mock_control_2	Gongkan mandarin_Mock_control_3	Newhall orange_CLas_infected_1	Newhall orange_CLas_infected_2	Newhall orange_CLas_infected_3	Newhall orange_Mock_control_1	Newhall orange_Mock_control_2	Newhall orange_Mock_control_3	Eureka lemon_CLas_infected_1	Eureka lemon_CLas_infected_2	Eureka lemon_CLas_infected_3	Eureka lemon_Mock_control_1	Eureka lemon_Mock_control_2	Eureka lemon_Mock_control_3	Shatangju mandarin_CLas_infected_1	Shatangju mandarin_CLas_infected_2	Shatangju mandarin_CLas_infected_3	Shatangju mandarin_Mock_control_1	Shatangju mandarin_Mock_control_2	Shatangju mandarin_Mock_control_3	Guanxi pomelo_CLas_infected_1	Guanxi pomelo_CLas_infected_2	Guanxi pomelo_CLas_infected_3	Guanxi pomelo_Mock_control_1	Guanxi pomelo_Mock_control_2	Guanxi pomelo_Mock_control_3
Tankan mandarin_CLas_infected_1	1	0.982	0.976	0.803	0.803	0.802	0.854	0.854	0.854	0.765	0.769	0.767	0.902	0.904	0.904	0.761	0.762	0.762	0.869	0.87	0.869	0.76	0.76	0.76	0.904	0.906	0.905	0.745	0.748	0.749	0.794	0.795	0.791	0.65	0.647	0.648
Tankan mandarin_CLas_infected_2	0.982	1	0.985	0.804	0.804	0.803	0.861	0.862	0.862	0.767	0.77	0.769	0.911	0.912	0.913	0.763	0.763	0.764	0.878	0.877	0.877	0.761	0.761	0.761	0.908	0.91	0.908	0.746	0.748	0.75	0.806	0.805	0.802	0.651	0.648	0.65
Tankan mandarin_CLas_infected_3	0.976	0.985	1	0.803	0.802	0.801	0.859	0.862	0.861	0.764	0.768	0.766	0.911	0.911	0.913	0.76	0.761	0.761	0.879	0.875	0.877	0.759	0.759	0.759	0.905	0.906	0.904	0.743	0.745	0.747	0.81	0.809	0.805	0.648	0.646	0.647
Tankan mandarin_Mock_control_1	0.803	0.804	0.803	1	0.993	0.992	0.713	0.709	0.711	0.946	0.947	0.946	0.783	0.783	0.782	0.92	0.92	0.92	0.765	0.762	0.765	0.919	0.918	0.919	0.756	0.759	0.756	0.925	0.924	0.927	0.686	0.684	0.683	0.769	0.765	0.767
Tankan mandarin_Mock_control_2	0.803	0.804	0.802	0.993	1	0.992	0.712	0.709	0.71	0.945	0.947	0.946	0.783	0.784	0.782	0.919	0.92	0.92	0.765	0.762	0.765	0.918	0.917	0.918	0.757	0.759	0.757	0.924	0.924	0.926	0.685	0.684	0.682	0.767	0.764	0.766
Tankan mandarin_Mock_control_3	0.802	0.803	0.801	0.992	0.992	1	0.712	0.708	0.71	0.945	0.947	0.946	0.782	0.783	0.781	0.92	0.92	0.92	0.764	0.761	0.764	0.918	0.918	0.918	0.755	0.758	0.756	0.925	0.924	0.927	0.683	0.682	0.68	0.769	0.765	0.767
Gongkan mandarin_CLas_infected_1	0.854	0.861	0.859	0.713	0.712	0.712	1	0.988	0.989	0.727	0.729	0.729	0.86	0.86	0.861	0.712	0.712	0.713	0.808	0.805	0.806	0.707	0.707	0.707	0.839	0.841	0.838	0.694	0.696	0.697	0.783	0.782	0.779	0.632	0.629	0.63
Gongkan mandarin_CLas_infected_2	0.854	0.862	0.862	0.709	0.709	0.708	0.988	1	0.99	0.723	0.726	0.725	0.859	0.859	0.86	0.709	0.708	0.709	0.809	0.805	0.807	0.703	0.703	0.703	0.84	0.841	0.839	0.69	0.692	0.693	0.786	0.784	0.78	0.628	0.625	0.626
Gongkan mandarin_CLas_infected_3	0.854	0.862	0.861	0.711	0.71	0.71	0.989	0.99	1	0.724	0.727	0.726	0.858	0.858	0.86	0.71	0.71	0.711	0.808	0.805	0.806	0.704	0.704	0.705	0.839	0.841	0.839	0.691	0.693	0.694	0.784	0.783	0.779	0.629	0.626	0.627
Gongkan mandarin_Mock_control_1	0.765	0.767	0.764	0.946	0.945	0.945	0.727	0.723	0.724	1	0.992	0.992	0.767	0.768	0.766	0.906	0.906	0.906	0.762	0.758	0.762	0.916	0.915	0.915	0.753	0.755	0.753	0.926	0.925	0.927	0.671	0.669	0.667	0.756	0.753	0.755
Gongkan mandarin_Mock_control_2	0.769	0.77	0.768	0.947	0.947	0.947	0.729	0.726	0.727	0.992	1	0.993	0.77	0.771	0.769	0.906	0.907	0.906	0.765	0.762	0.765	0.916	0.916	0.916	0.757	0.759	0.757	0.925	0.925	0.927	0.676	0.674	0.672	0.754	0.75	0.753
Gongkan mandarin_Mock_control_3	0.767	0.769	0.766	0.946	0.946	0.946	0.729	0.725	0.726	0.992	0.993	1	0.769	0.77	0.768	0.906	0.907	0.906	0.763	0.76	0.764	0.916	0.915	0.916	0.755	0.757	0.755	0.926	0.925	0.927	0.674	0.672	0.67	0.755	0.752	0.754
Newhall orange_CLas_infected_1	0.902	0.911	0.911	0.783	0.783	0.782	0.86	0.859	0.858	0.767	0.77	0.769	1	0.992	0.992	0.822	0.823	0.824	0.871	0.866	0.869	0.776	0.776	0.776	0.871	0.873	0.869	0.761	0.763	0.764	0.835	0.834	0.83	0.683	0.68	0.682
Newhall orange_CLas_infected_2	0.904	0.912	0.911	0.783	0.784	0.783	0.86	0.859	0.858	0.768	0.771	0.77	0.992	1	0.992	0.823	0.824	0.825	0.871	0.867	0.869	0.777	0.777	0.777	0.872	0.874	0.87	0.762	0.764	0.765	0.834	0.833	0.829	0.685	0.681	0.683
Newhall orange_CLas_infected_3	0.904	0.913	0.913	0.782	0.782	0.781	0.861	0.86	0.86	0.766	0.769	0.768	0.992	0.992	1	0.821	0.822	0.823	0.871	0.867	0.869	0.775	0.775	0.775	0.872	0.874	0.87	0.76	0.762	0.763	0.836	0.835	0.831	0.682	0.679	0.681
Newhall orange_Mock_control_1	0.761	0.763	0.76	0.92	0.919	0.92	0.712	0.709	0.71	0.906	0.906	0.906	0.822	0.823	0.821	1	0.993	0.993	0.757	0.754	0.758	0.914	0.914	0.914	0.732	0.734	0.732	0.909	0.907	0.908	0.715	0.714	0.711	0.828	0.824	0.826
Newhall orange_Mock_control_2	0.762	0.763	0.761	0.92	0.92	0.92	0.712	0.708	0.71	0.906	0.907	0.907	0.823	0.824	0.822	0.993	1	0.993	0.758	0.754	0.758	0.915	0.914	0.915	0.733	0.735	0.733	0.909	0.907	0.909	0.716	0.714	0.712	0.827	0.823	0.825
Newhall orange_Mock_control_3	0.762	0.764	0.761	0.92	0.92	0.92	0.713	0.709	0.711	0.906	0.906	0.906	0.824	0.825	0.823	0.993	0.993	1	0.759	0.755	0.759	0.914	0.914	0.914	0.733	0.735	0.733	0.908	0.907	0.908	0.717	0.715	0.713	0.827	0.822	0.824
Eureka lemon_CLas_infected_1	0.869	0.878	0.879	0.765	0.765	0.764	0.808	0.809	0.808	0.762	0.765	0.763	0.871	0.871	0.871	0.757	0.758	0.759	1	0.989	0.989	0.808	0.808	0.808	0.86	0.863	0.858	0.758	0.76	0.762	0.817	0.816	0.813	0.665	0.662	0.664
Eureka lemon_CLas_infected_2	0.87	0.877	0.875	0.762	0.762	0.761	0.805	0.805	0.805	0.758	0.762	0.76	0.866	0.867	0.867	0.754	0.754	0.755	0.989	1	0.989	0.804	0.804	0.804	0.86	0.862	0.859	0.755	0.757	0.759	0.812	0.811	0.809	0.662	0.659	0.661
Eureka lemon_CLas_infected_3	0.869	0.877	0.877	0.765	0.765	0.764	0.806	0.807	0.806	0.762	0.765	0.764	0.869	0.869	0.869	0.758	0.758	0.759	0.989	0.989	1	0.808	0.808	0.808	0.86	0.862	0.858	0.759	0.761	0.762	0.815	0.814	0.812	0.665	0.662	0.664
Eureka lemon_Mock_control_1	0.76	0.761	0.759	0.919	0.918	0.918	0.707	0.703	0.704	0.916	0.916	0.916	0.776	0.777	0.775	0.914	0.915	0.914	0.808	0.804	0.808	1	0.992	0.992	0.751	0.753	0.751	0.91	0.908	0.91	0.706	0.705	0.703	0.807	0.803	0.805
Eureka lemon_Mock_control_2	0.76	0.761	0.759	0.918	0.917	0.918	0.707	0.703	0.704	0.915	0.916	0.915	0.776	0.777	0.775	0.914	0.914	0.914	0.808	0.804	0.808	0.992	1	0.992	0.751	0.753	0.751	0.909	0.908	0.909	0.707	0.705	0.703	0.806	0.803	0.805
Eureka lemon_Mock_control_3	0.76	0.761	0.759	0.919	0.918	0.918	0.707	0.703	0.705	0.915	0.916	0.916	0.776	0.777	0.775	0.914	0.915	0.914	0.808	0.804	0.808	0.992	0.992	1	0.751	0.754	0.752	0.909	0.908	0.91	0.706	0.704	0.703	0.805	0.802	0.804
Shatangju mandarin_CLas_infected_1	0.904	0.908	0.905	0.756	0.757	0.755	0.839	0.84	0.839	0.753	0.757	0.755	0.871	0.872	0.872	0.732	0.733	0.733	0.86	0.86	0.86	0.751	0.751	0.751	1	0.989	0.988	0.773	0.776	0.778	0.743	0.742	0.738	0.615	0.612	0.614
Shatangju mandarin_CLas_infected_2	0.906	0.91	0.906	0.759	0.759	0.758	0.841	0.841	0.841	0.755	0.759	0.757	0.873	0.874	0.874	0.734	0.735	0.735	0.863	0.862	0.862	0.753	0.753	0.754	0.989	1	0.988	0.775	0.778	0.78	0.746	0.745	0.741	0.617	0.614	0.616
Shatangju mandarin_CLas_infected_3	0.905	0.908	0.904	0.756	0.757	0.756	0.838	0.839	0.839	0.753	0.757	0.755	0.869	0.87	0.87	0.732	0.733	0.733	0.858	0.859	0.858	0.751	0.751	0.752	0.988	0.988	1	0.773	0.776	0.777	0.742	0.741	0.737	0.615	0.613	0.614
Shatangju mandarin_Mock_control_1	0.745	0.746	0.743	0.925	0.924	0.925	0.694	0.69	0.691	0.926	0.925	0.926	0.761	0.762	0.76	0.909	0.909	0.908	0.758	0.755	0.759	0.91	0.909	0.909	0.773	0.775	0.773	1	0.989	0.991	0.651	0.649	0.648	0.752	0.748	0.75
Shatangju mandarin_Mock_control_2	0.748	0.748	0.745	0.924	0.924	0.924	0.696	0.692	0.693	0.925	0.925	0.925	0.763	0.764	0.762	0.907	0.907	0.907	0.76	0.757	0.761	0.908	0.908	0.908	0.776	0.778	0.776	0.989	1	0.99	0.654	0.652	0.651	0.748	0.745	0.746
Shatangju mandarin_Mock_control_3	0.749	0.75	0.747	0.927	0.926	0.927	0.697	0.693	0.694	0.927	0.927	0.927	0.764	0.765	0.763	0.908	0.909	0.908	0.762	0.759	0.762	0.91	0.909	0.91	0.778	0.78	0.777	0.991	0.99	1	0.655	0.654	0.652	0.749	0.745	0.747
Guanxi pomelo_CLas_infected_1	0.794	0.806	0.81	0.686	0.685	0.683	0.783	0.786	0.784	0.671	0.676	0.674	0.835	0.834	0.836	0.715	0.716	0.717	0.817	0.812	0.815	0.706	0.707	0.706	0.743	0.746	0.742	0.651	0.654	0.655	1	0.988	0.986	0.764	0.76	0.761
Guanxi pomelo_CLas_infected_2	0.795	0.805	0.809	0.684	0.684	0.682	0.782	0.784	0.783	0.669	0.674	0.672	0.834	0.833	0.835	0.714	0.714	0.715	0.816	0.811	0.814	0.705	0.705	0.704	0.742	0.745	0.741	0.649	0.652	0.654	0.988	1	0.987	0.762	0.759	0.76
Guanxi pomelo_CLas_infected_3	0.791	0.802	0.805	0.683	0.682	0.68	0.779	0.78	0.779	0.667	0.672	0.67	0.83	0.829	0.831	0.711	0.712	0.713	0.813	0.809	0.812	0.703	0.703	0.703	0.738	0.741	0.737	0.648	0.651	0.652	0.986	0.987	1	0.761	0.757	0.758
Guanxi pomelo_Mock_control_1	0.65	0.651	0.648	0.769	0.767	0.769	0.632	0.628	0.629	0.756	0.754	0.755	0.683	0.685	0.682	0.828	0.827	0.827	0.665	0.662	0.665	0.807	0.806	0.805	0.615	0.617	0.615	0.752	0.748	0.749	0.764	0.762	0.761	1	0.979	0.981
Guanxi pomelo_Mock_control_2	0.647	0.648	0.646	0.765	0.764	0.765	0.629	0.625	0.626	0.753	0.75	0.752	0.68	0.681	0.679	0.824	0.823	0.822	0.662	0.659	0.662	0.803	0.803	0.802	0.612	0.614	0.613	0.748	0.745	0.745	0.76	0.759	0.757	0.979	1	0.977
Guanxi pomelo_Mock_control_3	0.648	0.65	0.647	0.767	0.766	0.767	0.63	0.626	0.627	0.755	0.753	0.754	0.682	0.683	0.681	0.826	0.825	0.824	0.664	0.661	0.664	0.805	0.805	0.804	0.614	0.616	0.614	0.75	0.746	0.747	0.761	0.76	0.758	0.981	0.977	1

## Sheet: Table S3
Table S3 Detection of Huanglongbing bacteria and phage on leaves of different citrus varieties
Sample number		4G-DNA	RT-qPCR				Phage Testing
			4G	ftsZ	gyrA	rpoB1	T1	T2	T3	T4
C. reticulata cv. Tankan	Tankan mandarin_CLas_infected_1	19.22	16.61	24.53	24.56	24.42	30.11	17.72	34.76	14.99
	Tankan mandarin_CLas_infected_2	19.81	16.5	24.59	24.34	24.76	28.91	28.63	30.99	26.5
	Tankan mandarin_CLas_infected_3	31.85	29.16	na	34.17	na	30.13	38.65	30.93	29.46
	Tankan mandarin_CLas_infected_4	32.03	29.38	35.32	34.79	na	32.87	30.64	34.19	29.67
	Tankan mandarin_CLas_infected_5	19.26	19.07	27.32	27.19	27.27	34.59	18.37	32.57	18.43
	Tankan mandarin_CLas_infected_6	22.31	17.56	26.52	26.21	26.48	30.76	17.73	na	16.76
	Tankan mandarin_CLas_infected_7	21.97	17.22	25.56	25.3	25.63	31.58	20.63	na	19.46
	Tankan mandarin_CLas_infected_8	21.18	17.45	26.47	26.17	26.32	na	20.19	34.47	19.33
	Tankan mandarin_CLas_infected_9	22.04	16.48	24.93	24.91	25.03	27.08	20.15	28.92	19.15
	Tankan mandarin_CLas_infected_10	17.91	17.87	23.68	23.52	23.53	26.9	18.8	36.81	16.86
	Tankan mandarin_CLas_infected_11	28.39	18.7	25.89	25.59	25.92	36.19	19.77	na	25.53
	Tankan mandarin_CLas_infected_12	36.12	28.56	34.28	34.73	33.81	32.56	32.59	31.87	29.13
	Tankan mandarin_CLas_infected_13	31.07	28.86	35.41	34.9	na	33.76	30.25	32.34	29.01
	Tankan mandarin_CLas_infected_14	18.52	22.52	32.25	30.53	31.17	33.74	19.13	na	19.12
	Tankan mandarin_CLas_infected_15	18.73	18.96	28.87	28.54	28.84	31.23	21.88	na	20.83
	Tankan mandarin_CLas_infected_16	21.2	17.87	26.71	26.08	26.68	30.12	22.57	32.33	21.41
	Tankan mandarin_CLas_infected_17	19.01	22.42	27.02	26.38	26.63	32.82	22.18	34.56	21.44
	Tankan mandarin_CLas_infected_18	19.13	23.83	28.67	28.23	28.13	36.5	23.37	na	23.49
	Tankan mandarin_Mock_control_1	34.29	33.62	NA	NA	NA	NA	NA	NA	NA
	Tankan mandarin_Mock_control_2	35.46	37.65	NA	NA	NA	NA	NA	NA	NA
	Tankan mandarin_Mock_control_3	33.7	34.95	NA	NA	NA	NA	NA	NA	NA
	Tankan mandarin_Mock_control_4	29.23	37.18	NA	NA	NA	NA	NA	NA	NA
	Tankan mandarin_Mock_control_5	27.55	na	NA	NA	NA	NA	NA	NA	NA
	Tankan mandarin_Mock_control_6	34.56	34.16	NA	NA	NA	NA	NA	NA	NA
	Tankan mandarin_Mock_control_7	30.47	35.07	NA	NA	NA	NA	NA	NA	NA
	Tankan mandarin_Mock_control_8	na	38.6	NA	NA	NA	NA	NA	NA	NA
C. reticulata cv. Gongkan	Gongkan mandarin_CLas_infected_1	19.77	24.92	35.75	35.76	30.91	32.63	19.69	35.42	20.19
	Gongkan mandarin_CLas_infected_2	19.93	22.01	27.46	27.7	27.12	34.23	19.76	na	19.5
	Gongkan mandarin_CLas_infected_3	18.67	23.66	30.19	29.66	29.29	33.39	19.08	37.33	16.91
	Gongkan mandarin_CLas_infected_4	21.3	21.01	27.21	27.25	26.59	37.37	22.52	na	22.94
	Gongkan mandarin_CLas_infected_5	18.56	22.61	29.23	29.13	28.74	35.46	19.84	34.32	18.87
	Gongkan mandarin_CLas_infected_6	18.93	21.76	29.26	29.02	28.38	38.54	20.09	33.66	18.76
	Gongkan mandarin_CLas_infected_7	18.11	21.14	28.45	34.85	28.03	38.23	19.44	na	18.22
	Gongkan mandarin_CLas_infected_8	21.6	24.84	29.78	29.58	29.1	38.36	22.94	36.23	22.88
	Gongkan mandarin_CLas_infected_9	19.86	21.32	30.33	30.2	29.53	34.12	30.12	na	19.32
	Gongkan mandarin_CLas_infected_10	19.66	24.87	29.55	29.7	28.94	32.75	18.2	na	19.19
	Gongkan mandarin_CLas_infected_11	18.47	20.21	27.07	27.14	26.47	31.9	19.8	34.1	19.02
	Gongkan mandarin_CLas_infected_12	20.14	23	33.85	30.49	30.11	37.5	19.98	34.58	20.91
	Gongkan mandarin_CLas_infected_13	20.84	20.89	27.07	27.34	26.78	33.85	22.04	33.44	21.83
	Gongkan mandarin_CLas_infected_14	19.17	22.94	29.84	29.82	29.39	31.52	20.28	31.68	19.73
	Gongkan mandarin_CLas_infected_15	20.63	21.08	28.44	28.38	27.83	na	21.85	na	22.16
	Gongkan mandarin_CLas_infected_16	18.64	20.45	27.87	27.61	26.94	33.75	20.09	34.77	20.22
	Gongkan mandarin_Mock_control_1	34.04	36.77	NA	NA	NA	NA	NA	NA	NA
	Gongkan mandarin_Mock_control_2	na	na	NA	NA	NA	NA	NA	NA	NA
	Gongkan mandarin_Mock_control_3	34.02	39.98	NA	NA	NA	NA	NA	NA	NA
	Gongkan mandarin_Mock_control_4	39.17	39.59	NA	NA	NA	NA	NA	NA	NA
	Gongkan mandarin_Mock_control_5	35.23	39.93	NA	NA	NA	NA	NA	NA	NA
	Gongkan mandarin_Mock_control_6	34.74	35.67	NA	NA	NA	NA	NA	NA	NA
	Gongkan mandarin_Mock_control_7	na	36.42	NA	NA	NA	NA	NA	NA	NA
	Gongkan mandarin_Mock_control_8	na	na	NA	NA	NA	NA	NA	NA	NA
C. sinensis Osbeck cv. Newhall	Newhall orange_CLas_infected_1	17.76	20.5	30.43	30.7	30.07	32.85	18.36	NA	17.07
	Newhall orange_CLas_infected_2	25.51	18.85	27.19	27.19	26.95	34.23	23.8	NA	25.12
	Newhall orange_CLas_infected_3	16.56	20.5	27.83	28.13	27.42	NA	17.01	33.14	17.02
	Newhall orange_CLas_infected_4	18.87	20.32	29.13	29.35	28.04	32.29	19.19	33.2	16.45
	Newhall orange_CLas_infected_5	18.55	19.09	28.42	28.31	27.7	NA	18.76	NA	18.06
	Newhall orange_CLas_infected_6	16.88	18.76	27.93	28.24	27.45	NA	16.47	NA	16.33
	Newhall orange_CLas_infected_7	18.42	22.07	30.09	30.39	29.54	20.1	15.74	NA	20.08
	Newhall orange_CLas_infected_8	17.73	24.8	28.47	28.73	27.95	NA	17.94	NA	16.2
	Newhall orange_CLas_infected_9	17.35	19.26	27.1	27.21	26.64	33.8	17.79	33.42	15.81
	Newhall orange_CLas_infected_10	17.95	20.24	26.99	27.23	26.96	32.95	17.82	34.15	20.44
	Newhall orange_CLas_infected_11	23.16	18.76	24.9	25.23	24.8	32.02	23.56	33.84	23.85
	Newhall orange_CLas_infected_12	17.99	18.39	27.07	27.02	26.68	33.65	17.92	35.52	14.77
	Newhall orange_CLas_infected_13	18.24	19.82	27.85	27.8	27.53	32.3	18.26	34.16	15.56
	Newhall orange_CLas_infected_14	19.22	19.28	28.08	28.52	27.85	NA	19.37	NA	15.91
	Newhall orange_CLas_infected_15	18.37	20.32	28.37	28.84	28.11	23.22	15.71	33.29	19.1
	Newhall orange_CLas_infected_16	18.16	20.58	27.62	27.78	27.46	33.35	17.8	34.91	14.46
	Newhall orange_Mock_control_1	33.87	na	NA	NA	NA	NA	NA	NA	NA
	Newhall orange_Mock_control_2	34.68	39.49	NA	NA	NA	NA	NA	NA	NA
	Newhall orange_Mock_control_3	na	37.87	NA	NA	NA	NA	NA	NA	NA
	Newhall orange_Mock_control_4	na	37.7	NA	NA	NA	NA	NA	NA	NA
	Newhall orange_Mock_control_5	34.33	na	NA	NA	NA	NA	NA	NA	NA
	Newhall orange_Mock_control_6	33.56	36.19	NA	NA	NA	NA	NA	NA	NA
	Newhall orange_Mock_control_7	na	36.19	NA	NA	NA	NA	NA	NA	NA
	Newhall orange_Mock_control_8	na	na	NA	NA	NA	NA	NA	NA	NA
C. limon cv. Eureka	Eureka lemon_CLas_infected_1	25.61	17	25.66	25.91	26.16	32.7	25.18	35.91	26.89
	Eureka lemon_CLas_infected_2	22.44	20	27.34	27.98	27.91	33.23	20.92	36.4	23.99
	Eureka lemon_CLas_infected_3	25.14	24.38	31.37	32.01	31.49	32.77	23.85	34.92	25.67
	Eureka lemon_CLas_infected_4	20.05	19.17	25.53	25.65	26.58	32.83	21.5	na	21.48
	Eureka lemon_CLas_infected_5	22.71	21.69	27.31	27	29.21	37.49	23.94	33.46	22.86
	Eureka lemon_CLas_infected_6	20.4	17.52	25.51	25.64	25.43	35.79	21.69	35.07	20.35
	Eureka lemon_CLas_infected_7	19.94	17.92	25.12	25.11	25.04	32.75	20.36	34.24	19.39
	Eureka lemon_CLas_infected_8	21.34	21.3	26.72	27.09	27.76	31.46	21.66	32.84	21.88
	Eureka lemon_CLas_infected_9	24.54	18.78	26.91	26.38	26.73	30.93	24.59	na	23.39
	Eureka lemon_CLas_infected_10	20.99	18.37	25.68	25.24	26.18	31.37	20.77	39.67	20.23
	Eureka lemon_CLas_infected_11	24.79	20.65	26.24	25.73	26.91	34.08	23.15	na	25.09
	Eureka lemon_CLas_infected_12	25.01	24.44	29.66	29.1	29.96	32.66	23	33.88	26.11
	Eureka lemon_CLas_infected_13	26.32	23.62	28.44	28.47	28.45	33.2	22.17	31.99	26.53
	Eureka lemon_CLas_infected_14	30.98	26.08	32.32	32.64	34.54	32.86	31.86	na	30.72
	Eureka lemon_CLas_infected_15	21.41	18.96	26.46	26.26	26.61	32.14	22.73	na	21.92
	Eureka lemon_CLas_infected_16	20.37	17.99	25.78	25.85	26.17	30.41	19.34	na	18.9
	Eureka lemon_CLas_infected_17	24.06	21.73	27.25	26.88	28.53	31.16	24.25	na	23.93
	Eureka lemon_CLas_infected_18	21.98	23.35	30.19	29.5	31.78	na	22.37	33.61	22.43
	Eureka lemon_CLas_infected_19	26.42	20.41	26.11	25.42	26.44	32.17	26.67	na	27.45
	Eureka lemon_CLas_infected_20	21.64	19.85	26.86	26.49	27.87	31.7	21.69	32.59	21.55
	Eureka lemon_Mock_control_1	36.25	36.62	NA	NA	NA	NA	NA	NA	NA
	Eureka lemon_Mock_control_2	35.7	35.82	NA	NA	NA	NA	NA	NA	NA
	Eureka lemon_Mock_control_3	na	34.71	NA	NA	NA	NA	NA	NA	NA
	Eureka lemon_Mock_control_4	35.21	na	NA	NA	NA	NA	NA	NA	NA
	Eureka lemon_Mock_control_5	34.66	na	NA	NA	NA	NA	NA	NA	NA
	Eureka lemon_Mock_control_6	35.94	34.57	NA	NA	NA	NA	NA	NA	NA
	Eureka lemon_Mock_control_7	na	38.56	NA	NA	NA	NA	NA	NA	NA
	Eureka lemon_Mock_control_8	na	39.67	NA	NA	NA	NA	NA	NA	NA
	Eureka lemon_Mock_control_9	33.47	34.61	NA	NA	NA	NA	NA	NA	NA
	Eureka lemon_Mock_control_10	na	na	NA	NA	NA	NA	NA	NA	NA
C. reticulata Blanco cv. Shatangju	Shatangju mandarin_CLas_infected_1	20.19	21.71	24.88	25.33	24.71	31.57	19.09	35.18	16.6
	Shatangju mandarin_CLas_infected_2	20.35	20.72	27.07	27.31	26.85	32.69	20.84	32.74	18.24
	Shatangju mandarin_CLas_infected_3	26.12	20.28	25.6	26.16	25.89	32.33	26.48	31.84	24.38
	Shatangju mandarin_CLas_infected_4	20.95	22.27	24.75	25.32	25.13	33.73	21.56	na	18.73
	Shatangju mandarin_CLas_infected_5	na	23.63	28.55	29.73	27.98	31.73	29.44	na	31.22
	Shatangju mandarin_CLas_infected_6	33.13	24	29.84	26.73	30.38	31.34	30.06	37.61	30.73
	Shatangju mandarin_CLas_infected_7	22.31	24.33	27.66	28.39	27.87	32.88	20.14	na	18.29
	Shatangju mandarin_CLas_infected_8	19.72	18.64	25.82	26.17	25.94	32.43	20.2	35.92	18.17
	Shatangju mandarin_CLas_infected_9	19.95	21.47	27.72	27.71	27.76	31.55	20.39	na	19.86
	Shatangju mandarin_CLas_infected_10	35.78	24.34	27.61	27.58	27.88	31.12	31.71	32.49	31.2
	Shatangju mandarin_CLas_infected_11	21.3	26.38	28.77	30.23	29.37	32.72	21.57	na	28.81
	Shatangju mandarin_CLas_infected_12	na	22.94	29.91	30.45	29.45	34.27	34.57	39.21	31.3
	Shatangju mandarin_Mock_control_1	NA	34.57	NA	NA	NA	NA	NA	NA	NA
	Shatangju mandarin_Mock_control_2	NA	36.29	NA	NA	NA	NA	NA	NA	NA
	Shatangju mandarin_Mock_control_3	38.22	34.41	NA	NA	NA	NA	NA	NA	NA
	Shatangju mandarin_Mock_control_4	36.56	37.17	NA	NA	NA	NA	NA	NA	NA
	Shatangju mandarin_Mock_control_5	35.91	34.79	NA	NA	NA	NA	NA	NA	NA
	Shatangju mandarin_Mock_control_6	35.19	35.41	NA	NA	NA	NA	NA	NA	NA
	Shatangju mandarin_Mock_control_7	38.53	30.71	NA	NA	NA	NA	NA	NA	NA
	Shatangju mandarin_Mock_control_8	NA	35.15	NA	NA	NA	NA	NA	NA	NA
C. maxima cv Guanxi Yu	Guanxi pomelo_CLas_infected_1	16.16	21.17	27.5	26.92	28.02	31.64	17.77	32.81	17.85
	Guanxi pomelo_CLas_infected_2	18.47	19.72	29.04	28.98	29.99	31.36	19.25	32.06	19.76
	Guanxi pomelo_CLas_infected_3	17.81	21.36	30.85	30.52	31.58	35.02	19.79	32.18	27.86
	Guanxi pomelo_CLas_infected_4	19.28	22.76	29.13	28.59	29.78	31.76	19.53	34.76	19.82
	Guanxi pomelo_CLas_infected_5	30.78	33.76	na	na	na	31.99	30.14	34.71	28.82
	Guanxi pomelo_CLas_infected_6	17.68	20.4	27.96	27.78	29.22	32.24	17.71	36.65	18.24
	Guanxi pomelo_CLas_infected_7	17.14	19.51	24.89	24.56	26.08	33.15	18.16	34.96	16.9
	Guanxi pomelo_CLas_infected_8	17.69	25.8	32.69	32.92	33.7	33.43	16.86	na	17.43
	Guanxi pomelo_CLas_infected_9	16.08	18.59	24.74	24.33	25.49	31.41	16.63	32.72	28.76
	Guanxi pomelo_CLas_infected_10	16.51	20.4	25.02	24.84	24.15	34.04	16.83	na	15.8
	Guanxi pomelo_CLas_infected_11	15.99	27.76	30.28	30.27	31.45	32.74	15.98	na	15.22
	Guanxi pomelo_CLas_infected_12	15.98	23.35	27.98	27.54	28.7	35.1	16.59	na	16.66
	Guanxi pomelo_Mock_control_1	29.26	33.69	NA	NA	NA	NA	NA	NA	NA
	Guanxi pomelo_Mock_control_2	33.62	34.54	NA	NA	NA	NA	NA	NA	NA
	Guanxi pomelo_Mock_control_3	30.68	34.47	NA	NA	NA	NA	NA	NA	NA
	Guanxi pomelo_Mock_control_4	na	31.63	NA	NA	NA	NA	NA	NA	NA
	Guanxi pomelo_Mock_control_5	26.29	32.94	NA	NA	NA	NA	NA	NA	NA
	Guanxi pomelo_Mock_control_6	29.28	34.26	NA	NA	NA	NA	NA	NA	NA
	Guanxi pomelo_Mock_control_7	30.42	33.52	NA	NA	NA	NA	NA	NA	NA
	Guanxi pomelo_Mock_control_8	34.26	30.03	NA	NA	NA	NA	NA	NA	NA
Note: na for no detectable value, NA for not detected

## Sheet: TableS4
Table S4 GO enrichment analysis of DEGs between CLas-infected citrus plants and health control of six cultivars
No.	Category	GO_accession	Description	GeneRatio	BgRatio	Over_represented_pValue	Corrected_pValue	Count	Up	Up_Gene_names		Down	Down_Gene_names
Tankan mandarin
1	BP	GO:0006278	RNA-dependent DNA replication	643/7163	1296/21901	2.1535e-29	4.5879e-26	643	631	Cs_ont_7g010740,Cs_ont_6g021550,Cs_ont_4g014290,Cs_ont_4g010330,Cs_ont_6g021180,Cs_ont_4g010680,Novel12827,Cs_ont_8g014540,Cs_ont_6g022730,Cs_ont_1g006850,Cs_ont_2g033700,Cs_ont_2g015950,Cs_ont_2g023130,Novel21704,Cs_ont_6g022900,Cs_ont_2g026470,Cs_ont_1g005150,Novel00342,Cs_ont_1g005900,Cs_ont_8g014010,Cs_ont_2g024000,Novel24728,Cs_ont_7g008910,Cs_ont_7g011220,Cs_ont_7g007750,Novel08831,Novel127…		12	Cs_ont_6g026410,Cs_ont_9g025030,Cs_ont_4g001140,Cs_ont_5g028090,Cs_ont_1g014010,Cs_ont_3g018790,Cs_ont_3g016870,Cs_ont_9g011150,Cs_ont_6g024140,Cs_ont_5g026900,Cs_ont_5g023460,Cs_ont_8g020090
2	BP	GO:0006259	DNA metabolic process	1425/7163	3459/21901	5.0379e-27	7.1555e-24	1425	1383	Cs_ont_6g026230,Cs_ont_7g004310,Novel17380,Cs_ont_4g011110,Novel14596,Cs_ont_5g033630,Cs_ont_2g003430,Cs_ont_2g022730,Novel26352,Novel19584,Novel11302,Cs_ont_3g028980,Novel01478,Cs_ont_7g018910,Cs_ont_4g012110,Cs_ont_2g022700,Novel26330,Novel08842,Novel21551,Cs_ont_5g010090,Cs_ont_7g002180,Cs_ont_4g009280,Cs_ont_5g037360,Cs_ont_3g027450,Cs_ont_5g022290,Novel13892,Novel07192,Cs_ont_9g014460,Cs_ont…		42	Cs_ont_5g000890,Cs_ont_3g018790,Cs_ont_3g024510,Cs_ont_4g003510,Cs_ont_4g017800,Cs_ont_6g026410,Cs_ont_5g044410,Cs_ont_6g005520,Cs_ont_3g013170,Novel12882,Cs_ont_5g026640,Cs_ont_6g008540,Cs_ont_7g012400,Cs_ont_5g048750,Cs_ont_9g024480,Cs_ont_8g011220,Cs_ont_5g023460,Cs_ont_5g026900,Cs_ont_2g028990,Cs_ont_4g013100,Cs_ont_1g024260,Cs_ont_6g024140,Cs_ont_9g011150,Cs_ont_3g016870,Cs_ont_8g006100,Cs_o…
3	BP	GO:0015074	DNA integration	647/7163	1407/21901	1.4475e-19	1.2336e-16	647	633	Cs_ont_2g021200,Novel08849,Cs_ont_3g003020,Novel01029,Cs_ont_9g017830,Cs_ont_7g006540,Cs_ont_2g031160,Novel19456,Cs_ont_4g003210,Cs_ont_9g019200,Cs_ont_4g012450,Novel27617,Novel19503,Novel26203,Cs_ont_3g028430,Cs_ont_3g025600,Novel00498,Novel01518,Novel07223,Novel02358,Cs_ont_2g021300,Novel00843,Novel09975,Cs_ont_3g027120,Novel19617,Novel01681,Cs_ont_6g022390,Novel21514,Cs_ont_4g010800,Cs_ont_7g0…		14	Cs_ont_5g028090,Cs_ont_4g001140,Cs_ont_5g023460,Cs_ont_5g026900,Cs_ont_4g013100,Cs_ont_6g024140,Cs_ont_9g011150,Cs_ont_3g016870,Cs_ont_8g020090,Cs_ont_9g027530,Cs_ont_1g015670,Cs_ont_9g015350,Novel12882,Cs_ont_5g026640
4	BP	GO:0006260	DNA replication	755/7163	1722/21901	1.9095e-19	1.3561e-16	755	734	Novel01461,Cs_ont_7g018190,Novel21699,Novel21648,Novel17416,Cs_ont_7g008670,Novel07312,Cs_ont_3g026430,Novel21696,Cs_ont_4g015320,Novel24797,Novel21592,Cs_ont_5g034350,Cs_ont_2g032770,Novel27636,Novel08770,Novel07151,Cs_ont_2g021420,Novel21681,Cs_ont_2g021320,Cs_ont_4g003820,Novel21597,Cs_ont_1g007280,Novel12910,Cs_ont_6g016370,Novel24920,Cs_ont_4g011610,Cs_ont_5g029520,Cs_ont_5g022340,Cs_ont_6g0…		21	Cs_ont_8g000110,Cs_ont_8g020090,Cs_ont_2g023970,Cs_ont_9g009730,Cs_ont_6g005140,Cs_ont_9g025010,Cs_ont_3g013170,Cs_ont_4g005150,Cs_ont_4g001140,Cs_ont_1g014010,Cs_ont_5g028090,Cs_ont_4g017800,Cs_ont_9g025030,Cs_ont_6g026410,Cs_ont_3g016870,Cs_ont_3g018790,Cs_ont_5g023460,Cs_ont_5g026900,Cs_ont_6g024140,Cs_ont_9g011150,Cs_ont_9g024480
5	BP	GO:0090304	nucleic acid metabolic process	2287/7163	6406/21901	6.3736e-11	3.3947e-08	2287	2175	Cs_ont_9g011750,Cs_ont_4g001820,Cs_ont_7g015130,Cs_ont_5g050440,Cs_ont_8g014070,Cs_ont_1g009720,Cs_ont_2g003370,Novel01621,Cs_ont_5g038220,Novel21529,Cs_ont_3g032100,Cs_ont_2g032020,Novel00760,Cs_ont_2g014370,Cs_ont_2g013860,Cs_ont_4g009270,Cs_ont_9g020770,Cs_ont_5g031450,Cs_ont_7g009020,Novel26180,Cs_ont_5g000730,Cs_ont_Un001280,Cs_ont_5g003480,Novel11474,Cs_ont_5g028540,Novel07109,Cs_ont_8g0210…		112	Cs_ont_5g042760,Cs_ont_1g015670,Cs_ont_2g009150,Cs_ont_9g022270,Cs_ont_9g003940,Cs_ont_9g008010,Cs_ont_3g018420,Cs_ont_8g003630,Cs_ont_8g020090,Cs_ont_4g020560,Cs_ont_4g005150,Cs_ont_5g009900,Cs_ont_9g009730,Cs_ont_6g005140,Cs_ont_9g025010,Cs_ont_6g019050,Cs_ont_8g023810,Cs_ont_8g006100,Cs_ont_1g003000,Cs_ont_3g009740,Cs_ont_9g025030,Cs_ont_6g024510,Cs_ont_9g019340,Cs_ont_5g028090,Cs_ont_5g044240…
6	BP	GO:0006139	nucleobase-containing compound metabolic process	2423/7163	6918/21901	1.2784e-08	4.9521e-06	2423	2296	Cs_ont_7g026580,Cs_ont_3g021860,Cs_ont_5g047370,Novel17331,Cs_ont_6g025570,Cs_ont_1g002230,Novel24862,Novel01465,Novel24833,Cs_ont_4g000410,Novel09959,Cs_ont_1g014270,Cs_ont_5g007120,Cs_ont_5g038600,Novel26389,Cs_ont_8g018460,Novel20157,Novel01661,Cs_ont_7g008560,Cs_ont_7g006850,Novel00329,Cs_ont_3g018020,Cs_ont_3g025210,Novel13717,Novel00471,Cs_ont_4g006530,Novel01541,Novel17303,Cs_ont_7g006100,…	360,Cs_ont_7g013620,Cs_ont_5g035550,Cs_ont_7g015500,Cs_ont_8g009680,Cs_ont_4g015990,Novel27533,Novel24912,Cs_ont_8g012890,Novel13675,Novel14382	127	Cs_ont_5g012520,Cs_ont_5g049350,Cs_ont_5g048750,Cs_ont_4g013940,Cs_ont_4g017860,Cs_ont_5g040370,Cs_ont_6g008540,Cs_ont_7g012400,Novel12882,Cs_ont_9g000830,Cs_ont_4g024700,Cs_ont_5g048790,Cs_ont_6g021360,Cs_ont_2g001850,Cs_ont_7g002760,Cs_ont_2g010680,Cs_ont_4g005450,Cs_ont_5g011900,Cs_ont_3g018790,Cs_ont_2g022170,Cs_ont_3g011260,Cs_ont_5g019100,Cs_ont_7g009930,Cs_ont_5g047760,Cs_ont_2g010430,Cs_o…
7	BP	GO:0046483	heterocycle metabolic process	2513/7163	7222/21901	6.0126e-08	2.135e-05	2513	2373	Cs_ont_8g022430,Cs_ont_Un000460,Novel24916,Cs_ont_4g008330,Cs_ont_7g009720,Cs_ont_7g017920,Cs_ont_5g028230,Cs_ont_4g007740,Cs_ont_4g013880,Novel07372,Novel00770,Cs_ont_4g022500,Cs_ont_8g021560,Cs_ont_5g000690,Cs_ont_7g014220,Cs_ont_6g007160,Cs_ont_9g011590,Cs_ont_9g027470,Cs_ont_2g013720,Cs_ont_8g016670,Cs_ont_9g022170,Cs_ont_9g006680,Cs_ont_2g012240,Cs_ont_1g003320,Cs_ont_5g036750,Cs_ont_5g03243…	nt_2g025310,Novel17416,Novel01461,Cs_ont_5g006050,Cs_ont_7g008510,Cs_ont_1g025400,Cs_ont_9g023860,Cs_ont_7g004910,Cs_ont_1g002240,Novel24797,Novel17420,Cs_ont_5g034350,Cs_ont_8g019630,Cs_ont_6g017400,Cs_ont_2g013440,Cs_ont_2g008690,Cs_ont_3g005320,Cs_ont_9g015800,Cs_ont_7g009390,Cs_ont_6g016370,Cs_ont_5g029520,Cs_ont_5g050700,Cs_ont_Un005380,Cs_ont_4g026800,Novel02408,Novel24856,Cs_ont_4g026390,C…	140	Cs_ont_5g026900,Cs_ont_5g023460,Cs_ont_4g013100,Cs_ont_6g024140,Cs_ont_9g011150,Cs_ont_3g016870,Cs_ont_4g028230,Cs_ont_4g009260,Cs_ont_5g004670,Cs_ont_8g011220,Cs_ont_1g014010,Cs_ont_5g044240,Cs_ont_1g009000,Cs_ont_5g028090,Cs_ont_5g036800,Cs_ont_8g006100,Cs_ont_2g029260,Cs_ont_3g009740,Cs_ont_1g003000,Cs_ont_3g029380,Cs_ont_9g019340,Cs_ont_9g025030,Cs_ont_6g024510,Cs_ont_6g019050,Cs_ont_9g009730…
8	BP	GO:0006725	cellular aromatic compound metabolic process	2504/7163	7209/21901	1.8937e-07	6.207e-05	2504	2366	Novel24900,Novel07128,Cs_ont_1g005800,Cs_ont_2g028570,Cs_ont_5g026440,Cs_ont_3g028390,Cs_ont_7g008160,Cs_ont_3g012570,Cs_ont_4g006410,Cs_ont_2g026750,Cs_ont_4g021080,Cs_ont_2g021780,Novel20295,Cs_ont_9g012210,Novel17283,Cs_ont_7g015640,Novel00294,Cs_ont_2g028150,Cs_ont_8g003730,Cs_ont_9g012900,Cs_ont_5g015560,Novel17178,Cs_ont_1g006850,Cs_ont_7g028160,Cs_ont_5g010760,Cs_ont_6g021550,Novel07334,Cs…	l24951,Novel01498,Novel01590,Novel19592,Cs_ont_3g020420,Cs_ont_8g027550,Cs_ont_1g027680,Cs_ont_6g013640,Cs_ont_8g023400,Cs_ont_5g025750,Cs_ont_7g014070,Novel12711,Cs_ont_4g006420,Novel11347,Novel07305,Novel20282,Cs_ont_8g024130,Cs_ont_4g009420,Cs_ont_7g005930,Novel12769,Cs_ont_4g021460,Novel11322,Novel19616,Cs_ont_4g013110,Cs_ont_5g029260,Cs_ont_8g021580,Cs_ont_4g010980,Cs_ont_1g019290,Cs_ont_7g0…	138	Cs_ont_9g019340,Cs_ont_3g029380,Cs_ont_9g025030,Cs_ont_6g024510,Cs_ont_8g006100,Cs_ont_2g029260,Cs_ont_3g009740,Cs_ont_1g003000,Cs_ont_5g036800,Cs_ont_1g014010,Cs_ont_5g044240,Cs_ont_5g028090,Cs_ont_1g009000,Cs_ont_8g011220,Cs_ont_5g004670,Cs_ont_3g016870,Cs_ont_4g028230,Cs_ont_4g009260,Cs_ont_5g026900,Cs_ont_5g023460,Cs_ont_4g013100,Cs_ont_9g011150,Cs_ont_6g024140,Cs_ont_9g022270,Cs_ont_9g024760…
9	BP	GO:0071555	cell wall organization	53/7163	90/21901	4.3801e-07	0.00013331	53	51	Cs_ont_1g027570,Cs_ont_3g014120,Cs_ont_3g014930,Cs_ont_2g032380,Cs_ont_2g032360,Cs_ont_4g022710,Cs_ont_2g032390,Cs_ont_5g007640,Cs_ont_4g022510,Cs_ont_5g038320,Cs_ont_8g017320,Cs_ont_5g006740,Cs_ont_4g022780,Cs_ont_9g000280,Cs_ont_8g021540,Cs_ont_5g007910,Cs_ont_5g038330,Cs_ont_2g032410,Cs_ont_9g023830,Cs_ont_9g010950,Cs_ont_3g022830,Cs_ont_2g006900,Cs_ont_3g028520,Cs_ont_2g032350,Cs_ont_9g011010…		2	Cs_ont_3g007540,Cs_ont_2g006890
10	BP	GO:0045229	external encapsulating structure organization	56/7163	97/21901	5.3338e-07	0.00015152	56	54	Cs_ont_4g020410,Cs_ont_4g017430,Cs_ont_2g032440,Cs_ont_7g009110,Cs_ont_5g018470,Cs_ont_5g016980,Cs_ont_5g001600,Cs_ont_8g021560,Cs_ont_8g019090,Cs_ont_9g001310,Cs_ont_1g004920,Cs_ont_9g023820,Cs_ont_7g013970,Cs_ont_8g021590,Cs_ont_6g022780,Cs_ont_5g038350,Cs_ont_6g011630,Cs_ont_5g001580,Cs_ont_8g021580,Cs_ont_3g022810,Cs_ont_8g021550,Cs_ont_5g050670,Cs_ont_5g032730,Cs_ont_9g013940,Cs_ont_3g014860…		2	Cs_ont_2g006890,Cs_ont_3g007540
11	BP	GO:0034641	cellular nitrogen compound metabolic process	2533/7163	7315/21901	1.2647e-06	0.0003368	2533	2390	Novel13677,Novel19393,Cs_ont_9g011870,Cs_ont_2g019210,Cs_ont_5g012270,Cs_ont_5g010180,Cs_ont_7g007280,Novel01547,Cs_ont_8g011920,Novel24905,Cs_ont_7g022850,Cs_ont_2g000680,Cs_ont_9g005490,Novel28778,Novel13657,Cs_ont_9g021580,Cs_ont_5g040290,Novel11412,Cs_ont_3g030960,Cs_ont_4g004010,Cs_ont_7g002300,Cs_ont_1g023300,Cs_ont_4g028380,Novel21550,Cs_ont_5g040470,Cs_ont_2g029500,Novel22744,Cs_ont_3g000…	Cs_ont_7g027710,Cs_ont_3g012220,Cs_ont_4g010730,Cs_ont_9g009510,Novel13823,Novel09903,Novel12827,Cs_ont_2g027610,Novel22623,Cs_ont_1g026660,Cs_ont_3g028090,Cs_ont_5g019590,Novel11486,Cs_ont_5g050340,Cs_ont_3g030450,Novel00333,Cs_ont_7g011220,Cs_ont_Un000730,Cs_ont_7g007750,Cs_ont_3g032280,Novel12775,Cs_ont_5g007320,Cs_ont_8g019780,Cs_ont_1g007310,Novel17333,Novel13830,Cs_ont_3g005170,Cs_ont_4g015…	143	Cs_ont_2g011150,Cs_ont_9g000910,Cs_ont_8g011250,Cs_ont_1g015270,Cs_ont_2g033770,Cs_ont_2g023970,Cs_ont_9g015350,Cs_ont_8g008740,Cs_ont_2g027950,Cs_ont_5g012910,Cs_ont_3g018880,Cs_ont_9g027530,Cs_ont_8g000110,Cs_ont_7g012790,Cs_ont_5g044830,Cs_ont_2g010430,Cs_ont_5g047760,Cs_ont_7g009930,Cs_ont_3g001290,Cs_ont_5g043170,Cs_ont_8g024220,Cs_ont_5g032280,Cs_ont_9g024480,Cs_ont_5g008890,Cs_ont_8g003840…
12	BP	GO:1901360	organic cyclic compound metabolic process	2531/7163	7313/21901	1.9648e-06	0.00049246	2531	2388	Novel13801,Cs_ont_5g017760,Cs_ont_5g028040,Novel12935,Cs_ont_7g016000,Cs_ont_7g026610,Novel08971,Novel17212,Cs_ont_1g005740,Cs_ont_5g004160,Cs_ont_4g019750,Cs_ont_1g017650,Cs_ont_5g024380,Cs_ont_7g017310,Cs_ont_2g021570,Novel09875,Novel22819,Cs_ont_5g019290,Novel22668,Cs_ont_3g027440,Novel11492,Cs_ont_7g010330,Cs_ont_2g021850,Cs_ont_5g006990,Novel20151,Cs_ont_2g022590,Cs_ont_9g018770,Cs_ont_4g007…	nt_8g013750,Cs_ont_6g024690,Novel09874,Novel21663,Cs_ont_4g002680,Cs_ont_7g002860,Cs_ont_1g003090,Novel00365,Cs_ont_8g012820,Novel26244,Cs_ont_3g014960,Cs_ont_6g019560,Cs_ont_2g013870,Novel00300,Cs_ont_4g019500,Cs_ont_8g002890,Cs_ont_8g000560,Novel11392,Cs_ont_7g012350,Cs_ont_5g016220,Novel21582,Cs_ont_5g028930,Novel21660,Cs_ont_7g010130,Cs_ont_5g040300,Novel17346,Novel13848,Novel11498,Novel20128…	143	Cs_ont_2g010680,Cs_ont_7g002760,Cs_ont_2g001850,Cs_ont_4g005450,Cs_ont_1g025610,Cs_ont_6g021360,Cs_ont_6g002420,Cs_ont_8g008780,Cs_ont_5g048790,Cs_ont_3g029240,Cs_ont_3g011260,Cs_ont_5g019100,Cs_ont_5g011900,Cs_ont_2g022170,Cs_ont_3g018790,Cs_ont_5g048750,Cs_ont_4g013940,Cs_ont_5g012520,Cs_ont_5g049350,Cs_ont_9g000830,Novel12882,Cs_ont_4g024700,Cs_ont_6g008540,Cs_ont_5g040370,Cs_ont_4g017860,Cs_o…
13	BP	GO:0006807	nitrogen compound metabolic process	2601/7163	7585/21901	2.2714e-05	0.005377	2601	2453	Cs_ont_4g008550,Cs_ont_6g025840,Novel27542,Novel13876,Cs_ont_9g021220,Novel14320,Cs_ont_1g007250,Cs_ont_5g034840,Cs_ont_3g026000,Cs_ont_5g029940,Novel10017,Novel00507,Cs_ont_7g023250,Novel24860,Novel21596,Cs_ont_4g012210,Cs_ont_4g003470,Novel01568,Novel20160,Novel22706,Cs_ont_2g015400,Cs_ont_2g014050,Cs_ont_8g007520,Cs_ont_2g006970,Cs_ont_6g001240,Novel22540,Novel27501,Novel24783,Novel21497,Cs_on…	nt_5g016270,Cs_ont_9g027290,Novel07149,Cs_ont_6g002720,Cs_ont_4g009580,Cs_ont_3g032490,Cs_ont_7g019240,Novel08769,Cs_ont_2g023100,Cs_ont_6g012730,Novel26376,Cs_ont_1g028870,Cs_ont_3g030180,Cs_ont_4g007960,Cs_ont_9g011300,Cs_ont_7g028420,Novel24923,Cs_ont_7g004920,Novel21514,Novel24907,Novel24873,Cs_ont_2g024700,Novel01543,Novel08888,Cs_ont_5g031270,Novel14410,Cs_ont_5g012390,Novel00522,Cs_ont_9g0…	148	Cs_ont_9g009730,Cs_ont_6g005140,Cs_ont_9g025010,Cs_ont_6g019050,Cs_ont_8g023810,Cs_ont_4g020560,Cs_ont_4g005150,Cs_ont_9g003460,Cs_ont_5g009900,Cs_ont_9g003940,Cs_ont_9g008010,Cs_ont_3g018420,Cs_ont_8g003630,Cs_ont_8g020090,Cs_ont_3g019630,Cs_ont_3g007110,Cs_ont_5g042760,Cs_ont_4g005130,Cs_ont_1g015670,Cs_ont_2g009150,Cs_ont_9g024760,Cs_ont_9g022270,Cs_ont_6g024140,Cs_ont_9g011150,Cs_ont_5g023460…
14	BP	GO:0032505	reproduction of a single-celled organism	112/7163	238/21901	3.2855e-05	0.0066665	112	108	Novel26454,Novel11473,Novel01035,Novel01462,Cs_ont_2g013720,Cs_ont_7g015980,Novel08768,Cs_ont_5g036230,Cs_ont_1g028040,Novel01526,Novel13820,Cs_ont_7g010420,Cs_ont_4g010800,Cs_ont_3g020420,Cs_ont_3g027350,Cs_ont_9g012530,Novel12876,Cs_ont_4g014070,Novel11497,Cs_ont_1g009720,Cs_ont_9g014460,Novel11444,Novel00349,Novel20282,Cs_ont_6g020410,Cs_ont_7g011880,Cs_ont_7g005930,Novel21649,Cs_ont_1g029710,…		4	Cs_ont_9g011150,Cs_ont_6g024140,Cs_ont_1g000300,Cs_ont_5g026900
15	BP	GO:0043093	cytokinesis by binary fission	112/7163	238/21901	3.2855e-05	0.0066665	112	108	Cs_ont_7g011880,Cs_ont_7g005930,Cs_ont_6g020410,Novel00349,Novel11444,Novel20282,Cs_ont_1g009720,Cs_ont_4g014070,Novel11497,Cs_ont_9g014460,Cs_ont_3g020420,Cs_ont_4g010800,Cs_ont_7g010420,Novel13820,Cs_ont_1g028040,Novel01526,Novel12876,Cs_ont_9g012530,Cs_ont_3g027350,Novel01035,Novel11473,Novel26454,Cs_ont_5g036230,Novel08768,Cs_ont_7g015980,Novel01462,Cs_ont_2g013720,Novel11474,Novel26325,Cs_on…		4	Cs_ont_1g000300,Cs_ont_6g024140,Cs_ont_9g011150,Cs_ont_5g026900
16	BP	GO:0006313	transposition, DNA-mediated	119/7163	264/21901	6.1535e-05	0.010137	119	117	Cs_ont_7g017310,Cs_ont_9g013930,Cs_ont_2g021500,Cs_ont_8g012510,Cs_ont_4g002810,Cs_ont_5g030240,Cs_ont_7g009020,Novel13655,Cs_ont_5g020490,Cs_ont_3g029250,Cs_ont_3g027700,Novel26352,Cs_ont_6g019910,Cs_ont_5g023800,Cs_ont_2g014370,Cs_ont_3g024060,Cs_ont_4g014080,Cs_ont_8g014260,Cs_ont_3g032100,Novel01547,Cs_ont_1g004550,Cs_ont_6g025570,Cs_ont_1g006130,Novel13758,Cs_ont_4g007060,Cs_ont_2g009210,Nov…		2	Cs_ont_1g024260,Cs_ont_7g012400
17	BP	GO:0032196	transposition	119/7163	264/21901	6.1535e-05	0.010137	119	117	Cs_ont_5g023800,Cs_ont_2g014370,Cs_ont_6g019910,Cs_ont_3g024060,Cs_ont_4g014080,Cs_ont_8g014260,Cs_ont_3g032100,Cs_ont_1g004550,Novel01547,Cs_ont_7g017310,Cs_ont_9g013930,Cs_ont_5g030240,Cs_ont_8g012510,Cs_ont_2g021500,Cs_ont_4g002810,Cs_ont_5g020490,Cs_ont_7g009020,Novel13655,Cs_ont_3g027700,Novel26352,Cs_ont_3g029250,Novel01062,Cs_ont_9g000410,Cs_ont_4g013180,Novel14410,Cs_ont_5g022290,Cs_ont_1…		2	Cs_ont_1g024260,Cs_ont_7g012400
18	BP	GO:0000917	barrier septum assembly	114/7163	246/21901	6.1856e-05	0.010137	114	110	Cs_ont_1g029720,Cs_ont_1g007730,Novel27620,Novel11318,Cs_ont_2g006550,Novel28690,Cs_ont_1g007230,Novel24714,Cs_ont_4g008890,Novel09849,Cs_ont_5g028900,Cs_ont_3g031470,Cs_ont_9g011970,Cs_ont_2g021260,Cs_ont_4g009980,Novel24705,Novel26255,Cs_ont_4g011120,Cs_ont_4g010680,Novel07334,Novel09903,Novel24737,Cs_ont_2g006560,Cs_ont_4g016830,Novel17178,Novel20350,Cs_ont_4g012600,Cs_ont_7g009390,Novel11475,…		4	Cs_ont_1g000300,Cs_ont_6g024140,Cs_ont_9g011150,Cs_ont_5g026900
19	BP	GO:0032506	cytokinetic process	114/7163	246/21901	6.1856e-05	0.010137	114	110	Novel08768,Cs_ont_7g015980,Cs_ont_5g036230,Novel01462,Cs_ont_2g013720,Novel01035,Novel26454,Novel11473,Novel12876,Cs_ont_3g027350,Cs_ont_9g012530,Cs_ont_7g010420,Novel13820,Cs_ont_4g010800,Cs_ont_3g020420,Novel01526,Cs_ont_1g028040,Cs_ont_9g014460,Cs_ont_4g014070,Cs_ont_1g009720,Novel11497,Cs_ont_7g011880,Cs_ont_7g005930,Novel00349,Novel20282,Novel11444,Cs_ont_6g020410,Novel21714,Novel19619,Novel…		4	Cs_ont_6g024140,Cs_ont_9g011150,Cs_ont_1g000300,Cs_ont_5g026900
20	BP	GO:0090529	cell septum assembly	114/7163	246/21901	6.1856e-05	0.010137	114	110	Novel11474,Cs_ont_5g036100,Novel01518,Novel17216,Cs_ont_3g025600,Cs_ont_6g019500,Cs_ont_8g016230,Cs_ont_5g037920,Novel26325,Cs_ont_3g031070,Cs_ont_5g030550,Cs_ont_5g028120,Cs_ont_4g011630,Cs_ont_8g020110,Cs_ont_9g017830,Novel27661,Novel14296,Novel19619,Cs_ont_1g029710,Novel21649,Cs_ont_1g006910,Cs_ont_2g021570,Cs_ont_6g020410,Novel20282,Novel00349,Novel11444,Cs_ont_7g011880,Cs_ont_7g005930,Novel2…		4	Cs_ont_5g026900,Cs_ont_1g000300,Cs_ont_9g011150,Cs_ont_6g024140
21	BP	GO:0009767	photosynthetic electron transport chain	15/7163	19/21901	8.5966e-05	0.013567	15	13	Cs_ont_1g025230,Novel00776,Cs_ont_4g009980,Cs_ont_Un000380,Cs_ont_Un005520,Cs_ont_7g008100,Novel19566,Cs_ont_5g000200,Cs_ont_3g018530,Cs_ont_6g006780,Cs_ont_Un005390,Cs_ont_Un000240,Cs_ont_Un000460		2	Cs_ont_5g041470,Cs_ont_8g020090
22	BP	GO:0000910	cytokinesis	125/7163	278/21901	0.00011188	0.017026	125	120	Novel20319,Novel08972,Cs_ont_7g011400,Cs_ont_9g001610,Novel11489,Novel09936,Cs_ont_2g021860,Cs_ont_6g006730,Cs_ont_4g013110,Novel12664,Cs_ont_5g010950,Novel26406,Novel11430,Cs_ont_3g025550,Cs_ont_5g035900,Novel02280,Cs_ont_9g020530,Cs_ont_9g011240,Cs_ont_4g013070,Cs_ont_2g021780,Cs_ont_3g028100,Cs_ont_5g025420,Novel00400,Novel09951,Novel12652,Novel27646,Cs_ont_7g013020,Cs_ont_2g021040,Novel11493,…		5	Cs_ont_5g026900,Cs_ont_9g011150,Cs_ont_6g024140,Cs_ont_1g015460,Cs_ont_1g000300
23	BP	GO:0019954	asexual reproduction	125/7163	282/21901	0.00016433	0.024145	125	121	Novel11430,Cs_ont_3g025550,Novel02280,Cs_ont_9g011240,Cs_ont_4g013070,Cs_ont_9g020530,Cs_ont_5g025420,Novel00400,Cs_ont_3g028100,Cs_ont_2g021780,Novel27646,Novel12652,Novel09951,Novel11493,Novel21652,Cs_ont_2g021040,Cs_ont_7g013020,Novel24923,Novel08972,Novel20319,Cs_ont_7g011400,Novel11489,Cs_ont_9g001610,Cs_ont_5g028750,Cs_ont_2g021860,Novel09936,Cs_ont_4g013110,Cs_ont_7g015490,Cs_ont_2g008100,…		4	Cs_ont_5g026900,Cs_ont_9g011150,Cs_ont_6g024140,Cs_ont_1g000300
24	BP	GO:0042545	cell wall modification	31/7163	54/21901	0.00022738	0.032296	31	30	Cs_ont_1g004920,Cs_ont_9g023820,Cs_ont_7g013970,Cs_ont_4g022510,Cs_ont_5g006740,Cs_ont_6g022780,Cs_ont_8g021590,Cs_ont_4g022780,Cs_ont_9g000280,Cs_ont_8g021540,Cs_ont_5g007910,Cs_ont_9g001310,Cs_ont_8g021550,Cs_ont_1g027570,Cs_ont_3g014120,Cs_ont_3g022810,Cs_ont_3g014860,Cs_ont_3g014930,Cs_ont_5g001580,Cs_ont_6g011630,Cs_ont_4g022710,Cs_ont_8g021580,Cs_ont_4g020410,Cs_ont_2g022310,Cs_ont_5g007920…		1	Cs_ont_2g006890
25	BP	GO:0009664	plant-type cell wall organization	18/7163	27/21901	0.00035904	0.04636	18	17	Cs_ont_2g032410,Cs_ont_5g016980,Cs_ont_8g019090,Cs_ont_2g006900,Cs_ont_4g017430,Cs_ont_2g032440,Cs_ont_3g028520,Cs_ont_2g032350,Cs_ont_5g032730,Cs_ont_2g032360,Cs_ont_2g032380,Cs_ont_5g007640,Cs_ont_2g032390,Cs_ont_8g017320,Cs_ont_5g038350,Cs_ont_5g038320,Cs_ont_5g038330		1	Cs_ont_3g007540
26	BP	GO:0071669	plant-type cell wall organization or biogenesis	18/7163	27/21901	0.00035904	0.04636	18	17	Cs_ont_2g032350,Cs_ont_2g032440,Cs_ont_4g017430,Cs_ont_3g028520,Cs_ont_8g019090,Cs_ont_2g006900,Cs_ont_5g016980,Cs_ont_2g032410,Cs_ont_5g038330,Cs_ont_5g038350,Cs_ont_8g017320,Cs_ont_5g038320,Cs_ont_5g007640,Cs_ont_2g032390,Cs_ont_2g032360,Cs_ont_2g032380,Cs_ont_5g032730		1	Cs_ont_3g007540
27	MF	GO:0003964	RNA-directed DNA polymerase activity	647/7163	1304/21901	1.3833e-29	4.5879e-26	647	635	Novel17397,Novel19533,Cs_ont_7g013810,Novel19521,Cs_ont_4g012600,Cs_ont_7g014760,Novel09966,Novel19417,Cs_ont_3g028080,Novel24935,Novel26419,Cs_ont_2g021870,Novel20170,Novel13960,Novel24898,Cs_ont_Un000940,Cs_ont_3g001210,Novel13723,Cs_ont_1g007400,Cs_ont_8g015450,Cs_ont_8g022160,Novel11479,Cs_ont_5g028900,Novel27686,Novel24959,Cs_ont_6g010920,Cs_ont_8g021370,Novel24885,Novel19616,Cs_ont_4g013110…		12	Cs_ont_8g020090,Cs_ont_3g018790,Cs_ont_3g016870,Cs_ont_9g011150,Cs_ont_6g024140,Cs_ont_5g026900,Cs_ont_5g023460,Cs_ont_4g001140,Cs_ont_5g028090,Cs_ont_1g014010,Cs_ont_6g026410,Cs_ont_9g025030
28	MF	GO:0034061	DNA polymerase activity	679/7163	1438/21901	2.4935e-25	2.6562e-22	679	665	Cs_ont_5g009890,Novel26220,Cs_ont_4g001820,Cs_ont_5g030200,Novel08728,Cs_ont_9g011750,Cs_ont_8g019120,Cs_ont_5g032920,Cs_ont_4g014070,Cs_ont_7g007850,Cs_ont_1g009720,Cs_ont_4g012250,Cs_ont_9g001810,Cs_ont_8g014320,Cs_ont_5g028160,Cs_ont_4g007850,Cs_ont_6g026700,Novel00501,Novel21529,Cs_ont_1g024920,Novel27467,Novel00517,Novel00957,Cs_ont_7g011810,Cs_ont_2g016660,Novel17254,Novel10004,Novel12925,C…		14	Cs_ont_8g000110,Cs_ont_8g020090,Cs_ont_9g009730,Cs_ont_6g026410,Cs_ont_9g025030,Cs_ont_5g028090,Cs_ont_1g014010,Cs_ont_4g001140,Cs_ont_6g024140,Cs_ont_9g011150,Cs_ont_5g023460,Cs_ont_5g026900,Cs_ont_3g018790,Cs_ont_3g016870
29	MF	GO:0016779	nucleotidyltransferase activity	815/7163	1935/21901	1.629e-16	9.9161e-14	815	791	Cs_ont_8g014320,Cs_ont_4g007850,Cs_ont_6g026700,Cs_ont_5g028160,Cs_ont_1g009720,Cs_ont_4g014070,Cs_ont_9g001810,Cs_ont_7g007850,Cs_ont_4g012250,Cs_ont_5g032920,Novel26220,Cs_ont_8g019120,Novel08728,Cs_ont_4g001820,Cs_ont_5g030200,Cs_ont_9g011750,Cs_ont_5g009890,Cs_ont_7g010430,Novel11284,Cs_ont_2g011540,Cs_ont_7g012920,Novel09915,Cs_ont_5g024200,Cs_ont_4g011620,Cs_ont_2g033940,Novel12925,Cs_ont_6…		24	Cs_ont_3g018420,Cs_ont_6g015890,Cs_ont_8g020090,Cs_ont_8g000110,Cs_ont_5g011730,Cs_ont_9g009730,Cs_ont_3g006350,Cs_ont_8g023810,Cs_ont_2g023970,Cs_ont_6g026410,Cs_ont_9g025030,Cs_ont_5g028090,Cs_ont_6g021360,Cs_ont_1g014010,Novel22771,Cs_ont_4g001140,Cs_ont_3g019310,Cs_ont_9g011150,Cs_ont_6g024140,Cs_ont_9g012660,Cs_ont_5g026900,Cs_ont_5g023460,Cs_ont_3g018790,Cs_ont_3g016870
30	MF	GO:0003723	RNA binding	842/7163	2148/21901	4.6445e-10	2.1989e-07	842	813	Novel09853,Novel11460,Cs_ont_4g013090,Cs_ont_8g021590,Cs_ont_5g041440,Novel07211,Novel26408,Cs_ont_7g011400,Cs_ont_1g010970,Novel10024,Cs_ont_2g034200,Cs_ont_5g035850,Cs_ont_2g021040,Cs_ont_1g012910,Cs_ont_9g013700,Cs_ont_5g028170,Cs_ont_1g016920,Cs_ont_2g025320,Cs_ont_6g025790,Novel19475,Novel24755,Novel09970,Novel19455,Cs_ont_6g018650,Novel17314,Novel00317,Novel26427,Novel24679,Cs_ont_8g014490,…		29	Cs_ont_3g016870,Cs_ont_3g018790,Cs_ont_5g026900,Cs_ont_5g023460,Cs_ont_5g000890,Cs_ont_2g031590,Cs_ont_9g012660,Cs_ont_6g024140,Cs_ont_9g011150,Cs_ont_6g007740,Cs_ont_4g001140,Cs_ont_3g019530,Cs_ont_1g014010,Cs_ont_5g028090,Cs_ont_9g019340,Cs_ont_9g025030,Cs_ont_6g026410,Cs_ont_6g024510,Cs_ont_6g010190,Cs_ont_2g034580,Cs_ont_6g008540,Cs_ont_5g019370,Cs_ont_5g009900,Cs_ont_9g000910,Cs_ont_8g020090…
31	MF	GO:0003676	nucleic acid binding	2046/7163	5740/21901	3.6053e-09	1.5362e-06	2046	1948	Novel22562,Cs_ont_5g012150,Novel17414,Cs_ont_6g017130,Cs_ont_5g035550,Novel17230,Novel26436,Cs_ont_6g000410,Cs_ont_2g020390,Cs_ont_7g013620,Cs_ont_4g015080,Cs_ont_9g018150,Cs_ont_4g015990,Novel09952,Novel26402,Cs_ont_2g022450,Novel24912,Cs_ont_2g018940,Novel26406,Cs_ont_8g012890,Novel13675,Cs_ont_5g022320,Cs_ont_5g029370,Cs_ont_8g009680,Cs_ont_8g020990,Novel09892,Cs_ont_3g028460,Cs_ont_1g008730,C…		98	Cs_ont_9g024480,Cs_ont_5g004670,Cs_ont_4g028230,Cs_ont_3g016870,Cs_ont_3g005140,Cs_ont_4g013100,Cs_ont_2g031590,Cs_ont_5g026900,Cs_ont_5g023460,Cs_ont_9g011150,Cs_ont_6g024140,Cs_ont_1g024260,Cs_ont_9g019340,Cs_ont_1g021030,Cs_ont_6g024510,Cs_ont_9g025030,Cs_ont_6g010190,Cs_ont_3g009740,Cs_ont_1g003000,Cs_ont_6g017910,Cs_ont_4g001140,Cs_ont_1g014010,Cs_ont_3g019530,Cs_ont_5g028090,Cs_ont_5g009900…
32	MF	GO:0004803	transposase activity	115/7163	249/21901	2.8788e-05	0.006456	115	113	Cs_ont_4g002810,Cs_ont_2g021500,Cs_ont_8g012510,Cs_ont_5g030240,Cs_ont_9g013930,Cs_ont_7g017310,Cs_ont_3g029250,Novel26352,Cs_ont_3g027700,Novel13655,Cs_ont_7g009020,Cs_ont_5g020490,Cs_ont_4g014080,Cs_ont_3g024060,Cs_ont_6g019910,Cs_ont_2g014370,Cs_ont_5g023800,Novel01547,Cs_ont_1g004550,Cs_ont_3g032100,Cs_ont_8g014260,Cs_ont_2g009210,Novel19413,Novel26341,Novel20339,Novel13758,Cs_ont_6g025570,Cs…		2	Cs_ont_1g024260,Cs_ont_7g012400
33	MF	GO:0016989	sigma factor antagonist activity	37/7163	68/21901	0.00028759	0.03953	37	36	Novel02464,Novel14413,Novel22802,Cs_ont_5g022160,Novel02348,Novel19415,Novel17330,Cs_ont_8g012290,Cs_ont_4g021340,Cs_ont_5g022590,Cs_ont_4g014590,Novel08790,Cs_ont_7g029140,Cs_ont_9g005820,Novel10069,Novel22745,Novel22581,Novel27587,Cs_ont_7g013020,Novel27637,Cs_ont_7g012920,Novel26272,Novel27413,Novel14424,Novel26180,Novel10087,Cs_ont_2g001000,Cs_ont_6g010920,Novel26401,Novel27449,Novel22684,Nov…		1	Cs_ont_3g016870
	Total							27288	26026			1262
Gongkan mandarin
1	BP	GO:0006259	DNA metabolic process	1599/8976	3459/21901	3.6258e-12	7.7248e-09	1599	1481	Cs_ont_8g014090,Novel07258,Cs_ont_4g011110,Cs_ont_4g014590,Novel01006,Cs_ont_5g039000,Cs_ont_1g013390,Cs_ont_1g000650,Cs_ont_4g015200,Novel11432,Cs_ont_4g010730,Novel11489,Cs_ont_4g024240,Cs_ont_5g028040,Novel11444,Novel17162,Novel24896,Cs_ont_9g012930,Novel13701,Novel22668,Cs_ont_4g011970,Cs_ont_2g018500,Cs_ont_4g008140,Novel28662,Novel19475,Novel00522,Cs_ont_9g007900,Novel00342,Novel01417,Novel…		118	Cs_ont_3g026600,Cs_ont_6g024510,Cs_ont_4g015890,Cs_ont_1g027600,Cs_ont_2g022160,Cs_ont_4g010610,Cs_ont_8g014940,Cs_ont_5g043750,Cs_ont_2g032800,Cs_ont_4g013610,Cs_ont_8g001810,Cs_ont_6g007520,Cs_ont_3g016870,Cs_ont_1g007210,Cs_ont_9g015350,Cs_ont_5g013570,Cs_ont_3g008990,Cs_ont_2g021980,Cs_ont_8g019010,Cs_ont_8g000110,Cs_ont_5g000890,Cs_ont_2g029560,Novel12882,Cs_ont_3g001870,Cs_ont_5g033560,Cs_o…
2	BP	GO:0006278	RNA-dependent DNA replication	660/8976	1296/21901	6.2759e-12	8.9139e-09	660	643	Novel08830,Novel24935,Novel20205,Cs_ont_2g020620,Cs_ont_3g024270,Cs_ont_9g018150,Cs_ont_4g010330,Cs_ont_6g019560,Novel00317,Cs_ont_5g024280,Cs_ont_6g024520,Cs_ont_2g023130,Cs_ont_3g023640,Cs_ont_8g016720,Novel20170,Novel26220,Novel08769,Cs_ont_9g015490,Cs_ont_2g020390,Cs_ont_5g029740,Cs_ont_6g021590,Novel21582,Novel01498,Cs_ont_9g004410,Cs_ont_5g026980,Cs_ont_9g027730,Cs_ont_7g012920,Cs_ont_3g029…		17	Cs_ont_1g005530,Cs_ont_5g028390,Cs_ont_4g017490,Cs_ont_8g019010,Cs_ont_8g015960,Cs_ont_4g010610,Cs_ont_3g016870,Cs_ont_1g007210,Cs_ont_1g007600,Cs_ont_5g033600,Cs_ont_2g019240,Cs_ont_9g025030,Cs_ont_6g026110,Cs_ont_5g024000,Cs_ont_6g024140,Cs_ont_6g026790,Cs_ont_5g026900
3	BP	GO:0015074	DNA integration	699/8976	1407/21901	3.9084e-10	4.1634e-07	699	672	Novel19582,Cs_ont_8g017490,Cs_ont_9g025600,Novel11378,Cs_ont_4g008140,Cs_ont_5g020380,Cs_ont_4g021240,Novel17313,Cs_ont_4g011970,Novel13701,Cs_ont_9g012930,Novel22668,Cs_ont_2g021200,Novel02400,Novel11444,Cs_ont_8g023360,Cs_ont_4g010730,Novel11489,Novel13933,Cs_ont_8g014850,Novel11432,Cs_ont_8g021370,Novel01006,Cs_ont_4g013180,Cs_ont_4g014590,Cs_ont_5g021520,Novel24816,Novel01621,Novel24859,Cs_on…		27	Cs_ont_3g026600,Cs_ont_4g010610,Cs_ont_8g014940,Cs_ont_3g016870,Cs_ont_5g026640,Cs_ont_1g007600,Cs_ont_9g015350,Cs_ont_4g017490,Cs_ont_8g019010,Cs_ont_9g027530,Cs_ont_4g012690,Novel12882,Cs_ont_6g016790,Cs_ont_9g019420,Cs_ont_6g024290,Cs_ont_8g005850,Cs_ont_7g008080,Cs_ont_5g026900,Cs_ont_3g026860,Cs_ont_6g024140,Cs_ont_6g026790,Cs_ont_5g016570,Cs_ont_8g024300,Cs_ont_6g026110,Cs_ont_4g013100,Cs_o…
4	BP	GO:0006260	DNA replication	810/8976	1722/21901	1.4652e-07	0.00010406	810	764	Novel26222,Cs_ont_7g018190,Cs_ont_7g008930,Novel24728,Cs_ont_4g015620,Cs_ont_8g018250,Cs_ont_6g021040,Cs_ont_2g023430,Novel24755,Cs_ont_4g007770,Novel14632,Cs_ont_6g023180,Cs_ont_7g003800,Novel14618,Cs_ont_4g023940,Novel07168,Novel17416,Novel07197,Novel21620,Novel27541,Cs_ont_7g010360,Cs_ont_9g010430,Novel09844,Novel27467,Cs_ont_2g034630,Cs_ont_9g014640,Cs_ont_9g016200,Cs_ont_3g030180,Cs_ont_2g01…		46	Cs_ont_6g007830,Cs_ont_5g026900,Cs_ont_5g024000,Cs_ont_6g000450,Cs_ont_5g032700,Cs_ont_6g026790,Cs_ont_3g020380,Cs_ont_6g024140,Cs_ont_9g025030,Cs_ont_3g005050,Cs_ont_8g026960,Cs_ont_9g024480,Cs_ont_6g026110,Cs_ont_2g019240,Cs_ont_9g005590,Cs_ont_5g033600,Cs_ont_1g016110,Cs_ont_4g010610,Cs_ont_8g014940,Cs_ont_3g011010,Cs_ont_4g005150,Cs_ont_4g015890,Cs_ont_8g015960,Cs_ont_4g020120,Cs_ont_1g007600…
5	BP	GO:0071555	cell wall organization	57/8976	90/21901	3.107e-05	0.016548	57	53	Cs_ont_3g014120,Cs_ont_3g022830,Cs_ont_9g011020,Cs_ont_5g007860,Cs_ont_1g004920,Cs_ont_4g022780,Cs_ont_2g032390,Cs_ont_5g038350,Cs_ont_3g022810,Cs_ont_2g032410,Cs_ont_2g032360,Cs_ont_5g050670,Cs_ont_8g021550,Cs_ont_2g032440,Cs_ont_7g013970,Cs_ont_3g014860,Cs_ont_3g028520,Cs_ont_5g001580,Cs_ont_5g007640,Cs_ont_6g022780,Cs_ont_8g021580,Cs_ont_9g000270,Cs_ont_9g001310,Cs_ont_2g022310,Cs_ont_9g013940…		4	Cs_ont_4g022700,Cs_ont_9g013280,Cs_ont_8g007060,Cs_ont_6g024320
6	MF	GO:0003964	RNA-directed DNA polymerase activity	667/8976	1304/21901	1.8056e-12	7.6938e-09	667	651	Cs_ont_2g021290,Cs_ont_4g010680,Cs_ont_4g012600,Cs_ont_5g011210,Cs_ont_4g008090,Cs_ont_9g012900,Cs_ont_2g033700,Novel21658,Cs_ont_6g010920,Novel01681,Cs_ont_Un000940,Cs_ont_7g010740,Cs_ont_4g000380,Cs_ont_5g035470,Novel13686,Cs_ont_3g017430,Novel09970,Novel08831,Cs_ont_4g010980,Cs_ont_2g023100,Novel10078,Cs_ont_3g027450,Cs_ont_6g013080,Cs_ont_9g005670,Cs_ont_6g026700,Novel26383,Novel00329,Novel26…		16	Cs_ont_5g024000,Cs_ont_6g026790,Cs_ont_6g024140,Cs_ont_5g026900,Cs_ont_2g019240,Cs_ont_5g033600,Cs_ont_9g025030,Cs_ont_6g026110,Cs_ont_4g017490,Cs_ont_8g019010,Cs_ont_4g010610,Cs_ont_8g015960,Cs_ont_1g007210,Cs_ont_3g016870,Cs_ont_1g007600,Cs_ont_1g005530
7	MF	GO:0034061	DNA polymerase activity	707/8976	1438/21901	7.6883e-10	6.552e-07	707	682	Novel02212,Cs_ont_7g008740,Cs_ont_5g030230,Cs_ont_5g016120,Novel24880,Cs_ont_1g008310,Novel09859,Cs_ont_4g014320,Cs_ont_5g026890,Cs_ont_9g020570,Novel00473,Novel02493,Novel01461,Cs_ont_4g011880,Novel02232,Cs_ont_1g008440,Novel21597,Novel24938,Novel02460,Cs_ont_5g009890,Cs_ont_8g021670,Novel12620,Cs_ont_9g013700,Novel07358,Cs_ont_8g015480,Cs_ont_Un003160,Novel09846,Cs_ont_2g019870,Cs_ont_3g017370,…		25	Cs_ont_9g025030,Cs_ont_7g002960,Cs_ont_6g026110,Cs_ont_2g019240,Cs_ont_5g033600,Cs_ont_5g026900,Cs_ont_5g024000,Cs_ont_6g026790,Cs_ont_6g024140,Cs_ont_6g006820,Cs_ont_1g005530,Cs_ont_8g007060,Cs_ont_4g004990,Cs_ont_4g010610,Cs_ont_4g020120,Cs_ont_8g015960,Cs_ont_3g026600,Cs_ont_3g016870,Cs_ont_1g007210,Cs_ont_1g007600,Cs_ont_4g017490,Cs_ont_5g004610,Cs_ont_8g000110,Cs_ont_8g019010,Cs_ont_3g008730
8	MF	GO:0016779	nucleotidyltransferase activity	893/8976	1935/21901	2.4484e-06	0.0014904	893	826	Novel27534,Cs_ont_4g015080,Cs_ont_4g013090,Cs_ont_2g032410,Novel11430,Novel09928,Cs_ont_2g016660,Cs_ont_3g024420,Novel09930,Novel14319,Cs_ont_1g004830,Cs_ont_8g022160,Novel12910,Novel26351,Cs_ont_4g014650,Cs_ont_2g011540,Cs_ont_3g026430,Cs_ont_1g016920,Cs_ont_7g020500,Cs_ont_4g011620,Cs_ont_2g021340,Novel13737,Novel02224,Cs_ont_6g020410,Cs_ont_3g008180,Novel21551,Cs_ont_9g027290,Novel11309,Cs_ont…		67	Cs_ont_8g006190,Cs_ont_1g005530,Cs_ont_8g007060,Cs_ont_1g015760,Cs_ont_9g023230,Cs_ont_6g006820,Cs_ont_3g030630,Cs_ont_5g011240,Cs_ont_5g048980,Cs_ont_4g005520,Cs_ont_2g000050,Cs_ont_8g023810,Cs_ont_6g012240,Cs_ont_8g011400,Cs_ont_2g023970,Cs_ont_4g017490,Cs_ont_5g004610,Cs_ont_4g027780,Cs_ont_3g018420,Cs_ont_8g000110,Cs_ont_8g019010,Novel22771,Cs_ont_3g008730,Cs_ont_4g004990,Cs_ont_3g011010,Cs_o…
	Total							6092	5772			320
Newhall orange
1	BP	GO:0006278	RNA-dependent DNA replication	304/3928	1296/21901	3.681e-10	7.8423e-07	304	287	Novel02212,Novel12718,Novel00498,Cs_ont_2g020090,Novel27494,Novel26427,Cs_ont_6g023300,Novel24885,Novel08761,Cs_ont_9g012500,Cs_ont_Un000940,Novel27534,Cs_ont_1g008870,Novel13876,Novel01555,Cs_ont_2g026390,Novel24856,Novel07358,Novel21696,Novel11479,Novel12910,Cs_ont_5g009890,Novel12891,Cs_ont_5g040300,Cs_ont_5g011210,Novel12876,Cs_ont_8g014850,Novel11524,Cs_ont_3g024250,Cs_ont_5g034570,Novel0998…		17	Cs_ont_4g001140,Cs_ont_6g024140,Cs_ont_5g036070,Cs_ont_9g015660,Cs_ont_9g009420,Cs_ont_9g026030,Cs_ont_1g014010,Cs_ont_3g019600,Cs_ont_6g026740,Cs_ont_5g024000,Cs_ont_5g026900,Cs_ont_5g031360,Cs_ont_4g011480,Cs_ont_7g008910,Cs_ont_8g020090,Cs_ont_9g025030,Cs_ont_3g016870
2	BP	GO:0006259	DNA metabolic process	722/3928	3459/21901	3.5709e-08	3.8039e-05	722	651	Novel00827,Cs_ont_2g019870,Novel09867,Cs_ont_5g028160,Cs_ont_3g024220,Cs_ont_9g007130,Cs_ont_5g023800,Cs_ont_5g041410,Novel28973,Cs_ont_5g042110,Cs_ont_5g018690,Novel21519,Cs_ont_5g018370,Novel00501,Novel19455,Novel01031,Novel21557,Novel17414,Cs_ont_5g034520,Novel02305,Novel09859,Novel07307,Cs_ont_5g029520,Cs_ont_2g011330,Novel22801,Novel02261,Novel08769,Cs_ont_3g023510,Cs_ont_1g016920,Cs_ont_1g0…		71	Cs_ont_2g022160,Cs_ont_5g026640,Cs_ont_8g014940,Cs_ont_1g002160,Cs_ont_6g016910,Cs_ont_8g001810,Cs_ont_6g024510,Cs_ont_1g015570,Cs_ont_4g012720,Cs_ont_7g008910,Cs_ont_1g009790,Cs_ont_5g032700,Cs_ont_6g014880,Cs_ont_9g025010,Cs_ont_5g007560,Cs_ont_8g000110,Cs_ont_4g003510,Cs_ont_8g005310,Cs_ont_3g006400,Cs_ont_2g010430,Cs_ont_3g005390,Cs_ont_4g003140,Cs_ont_5g044410,Cs_ont_9g012210,Cs_ont_3g013170…
3	BP	GO:0018193	peptidyl-amino acid modification	26/3928	56/21901	4.9033e-07	0.00034821	26	22	Cs_ont_3g013960,Cs_ont_3g023550,Cs_ont_3g023600,Novel11337,Cs_ont_5g028540,Cs_ont_5g029520,Cs_ont_3g024520,Cs_ont_3g001520,Cs_ont_4g018480,Cs_ont_3g023780,Cs_ont_3g023580,Cs_ont_Un002610,Novel13714,Cs_ont_3g023620,Cs_ont_3g023800,Cs_ont_3g023640,Cs_ont_3g023810,Cs_ont_3g028100,Cs_ont_3g023760,Novel27546,Cs_ont_1g006580,Cs_ont_4g005200		4	Cs_ont_7g014320,Cs_ont_2g001280,Cs_ont_7g023020,Cs_ont_4g003140
4	BP	GO:0006260	DNA replication	371/3928	1722/21901	3.6591e-06	0.0018491	371	338	Novel27647,Novel02460,Cs_ont_7g026240,Novel13920,Novel24959,Novel10024,Novel27690,Novel09844,Novel17218,Novel00473,Cs_ont_5g025750,Cs_ont_4g009280,Cs_ont_8g007390,Cs_ont_9g013070,Novel20135,Cs_ont_8g027850,Novel21592,Cs_ont_4g003820,Cs_ont_5g034500,Novel14412,Cs_ont_8g019630,Novel27636,Novel13912,Cs_ont_4g002700,Cs_ont_3g015840,Cs_ont_2g019580,Novel26397,Novel14618,Cs_ont_2g033700,Novel13737,Nove…		33	Cs_ont_8g005310,Cs_ont_5g007560,Cs_ont_8g000110,Cs_ont_5g026900,Cs_ont_8g020090,Cs_ont_5g032700,Cs_ont_9g025010,Cs_ont_4g011480,Cs_ont_5g031360,Cs_ont_7g008910,Cs_ont_8g014940,Cs_ont_8g001810,Cs_ont_9g025030,Cs_ont_5g001200,Cs_ont_3g016870,Cs_ont_6g024140,Cs_ont_9g000120,Cs_ont_4g001140,Cs_ont_9g015660,Cs_ont_6g005140,Cs_ont_4g005150,Cs_ont_5g036070,Cs_ont_1g018520,Cs_ont_3g019600,Cs_ont_1g014010…
5	BP	GO:0018189	pyrroloquinoline quinone biosynthetic process	11/3928	19/21901	8.3229e-05	0.022165	11	10	Cs_ont_3g023550,Cs_ont_3g023800,Cs_ont_3g023600,Cs_ont_3g023640,Cs_ont_3g023810,Cs_ont_3g023580,Cs_ont_3g023780,Cs_ont_3g023620,Cs_ont_3g023760,Cs_ont_3g024520		1	Cs_ont_7g014320
6	BP	GO:0018212	peptidyl-tyrosine modification	11/3928	19/21901	8.3229e-05	0.022165	11	10	Cs_ont_3g023600,Cs_ont_3g023640,Cs_ont_3g023800,Cs_ont_3g023550,Cs_ont_3g023620,Cs_ont_3g023780,Cs_ont_3g023580,Cs_ont_3g024520,Cs_ont_3g023760,Cs_ont_3g023810		1	Cs_ont_7g014320
7	MF	GO:0003964	RNA-directed DNA polymerase activity	307/3928	1304/21901	1.9825e-10	7.8423e-07	307	289	Novel19510,Novel07305,Novel09915,Cs_ont_8g014320,Cs_ont_5g035180,Novel00329,Cs_ont_4g017490,Cs_ont_2g021830,Cs_ont_4g002700,Cs_ont_2g019580,Cs_ont_3g015840,Novel14618,Novel26397,Novel17226,Novel13737,Cs_ont_2g033700,Cs_ont_6g026230,Cs_ont_5g025750,Novel00473,Cs_ont_9g013070,Novel21592,Novel20135,Cs_ont_5g034500,Novel14412,Novel27636,Cs_ont_8g019630,Novel13912,Novel27647,Cs_ont_7g026240,Novel02460…		18	Cs_ont_5g026900,Cs_ont_7g008910,Cs_ont_4g011480,Cs_ont_5g031360,Cs_ont_8g020090,Cs_ont_9g025030,Cs_ont_3g016870,Cs_ont_4g001140,Cs_ont_6g024140,Cs_ont_5g036070,Cs_ont_9g015660,Cs_ont_3g022580,Cs_ont_9g009420,Cs_ont_3g019600,Cs_ont_9g026030,Cs_ont_1g014010,Cs_ont_5g024000,Cs_ont_6g026740
8	MF	GO:0034061	DNA polymerase activity	326/3928	1438/21901	1.1478e-08	1.6302e-05	326	306	Novel20292,Novel17367,Cs_ont_9g013700,Novel02363,Novel08830,Cs_ont_5g027090,Cs_ont_4g014590,Cs_ont_4g011260,Cs_ont_1g024920,Novel09930,Cs_ont_3g028100,Novel19457,Novel01534,Cs_ont_2g031420,Novel12906,Cs_ont_1g014130,Novel24766,Novel24938,Novel12925,Novel08826,Novel07211,Cs_ont_4g011770,Cs_ont_8g023230,Novel19533,Novel10078,Novel07087,Novel01541,Novel27467,Novel27584,Novel00462,Novel19456,Novel009…		20	Cs_ont_9g025030,Cs_ont_3g016870,Cs_ont_8g000110,Cs_ont_5g026900,Cs_ont_4g011480,Cs_ont_5g031360,Cs_ont_7g008910,Cs_ont_8g020090,Cs_ont_9g009420,Cs_ont_3g019600,Cs_ont_1g014010,Cs_ont_9g026030,Cs_ont_9g005330,Cs_ont_5g024000,Cs_ont_6g026740,Cs_ont_4g001140,Cs_ont_6g024140,Cs_ont_5g036070,Cs_ont_3g022580,Cs_ont_9g015660
9	MF	GO:0016989	sigma factor antagonist activity	30/3928	68/21901	3.2342e-07	0.00027561	30	28	Cs_ont_9g005820,Novel14323,Novel27449,Novel22581,Novel10069,Novel01053,Cs_ont_2g031420,Cs_ont_5g022590,Cs_ont_4g021340,Novel02464,Cs_ont_5g022160,Cs_ont_7g013020,Novel26401,Novel22745,Cs_ont_2g001000,Novel10087,Cs_ont_4g014590,Novel08790,Novel27637,Cs_ont_6g024380,Cs_ont_7g029140,Novel26180,Novel27587,Novel14413,Novel02348,Novel22684,Novel27413,Novel14424		2	Cs_ont_6g026740,Cs_ont_3g016870
10	MF	GO:0016779	nucleotidyltransferase activity	415/3928	1935/21901	2.5394e-06	0.0015457	415	373	Cs_ont_4g002700,Cs_ont_2g033950,Cs_ont_6g002720,Cs_ont_Un000030,Cs_ont_2g019580,Cs_ont_3g015840,Novel13737,Cs_ont_2g033700,Novel17226,Cs_ont_2g009950,Novel24771,Novel14618,Novel26397,Cs_ont_6g026230,Cs_ont_5g039920,Novel07305,Novel19510,Cs_ont_5g007910,Cs_ont_4g017490,Novel00329,Cs_ont_5g005850,Cs_ont_5g035180,Cs_ont_8g014320,Novel09915,Cs_ont_1g019660,Cs_ont_8g000470,Cs_ont_2g021830,Novel02460,C…		42	Cs_ont_8g000110,Cs_ont_5g026900,Cs_ont_4g011480,Cs_ont_5g001810,Cs_ont_5g031360,Cs_ont_5g022660,Cs_ont_7g008910,Cs_ont_6g021360,Cs_ont_8g020090,Cs_ont_9g010670,Cs_ont_8g014940,Cs_ont_9g025030,Cs_ont_2g006830,Cs_ont_3g018420,Cs_ont_6g018840,Novel22771,Cs_ont_3g016870,Cs_ont_6g015890,Cs_ont_4g007980,Cs_ont_7g021240,Cs_ont_3g019310,Cs_ont_8g001490,Cs_ont_5g011730,Cs_ont_4g001140,Cs_ont_6g024140,Cs_o…
11	MF	GO:0016984	ribulose-bisphosphate carboxylase activity	7/3928	7/21901	3.9056e-06	0.0018491	7	7	Cs_ont_Un001520,Cs_ont_Un005470,Cs_ont_6g006800,Cs_ont_Un005460,Cs_ont_Un000920,Cs_ont_Un000220,Cs_ont_Un000970		0
12	MF	GO:0005230	extracellular ligand-gated ion channel activity	26/3928	64/21901	2.9017e-05	0.012364	26	24	Cs_ont_4g026780,Cs_ont_3g023570,Cs_ont_4g013680,Cs_ont_2g015340,Cs_ont_3g023800,Cs_ont_3g023810,Cs_ont_8g003390,Cs_ont_4g026770,Cs_ont_2g004140,Cs_ont_3g002770,Cs_ont_2g027070,Cs_ont_4g026800,Cs_ont_4g000990,Cs_ont_1g029500,Cs_ont_3g023600,Cs_ont_1g013380,Cs_ont_2g015320,Cs_ont_9g000810,Cs_ont_4g026750,Cs_ont_4g026760,Cs_ont_4g000980,Cs_ont_3g023620,Cs_ont_3g023780,Cs_ont_3g023580		2	Cs_ont_4g027570,Cs_ont_9g019080
13	MF	GO:0004970	ionotropic glutamate receptor activity	24/3928	60/21901	7.0865e-05	0.021568	24	22	Cs_ont_1g029500,Cs_ont_3g023600,Cs_ont_3g002770,Cs_ont_4g026800,Cs_ont_2g027070,Cs_ont_4g000990,Cs_ont_4g026760,Cs_ont_4g026750,Cs_ont_1g013380,Cs_ont_2g015320,Cs_ont_3g023620,Cs_ont_3g023580,Cs_ont_3g023780,Cs_ont_4g000980,Cs_ont_3g023570,Cs_ont_4g026780,Cs_ont_4g013680,Cs_ont_3g023800,Cs_ont_2g015340,Cs_ont_4g026770,Cs_ont_2g004140,Cs_ont_3g023810		2	Cs_ont_9g019080,Cs_ont_4g027570
14	MF	GO:0005231	excitatory extracellular ligand-gated ion channel activity	24/3928	60/21901	7.0865e-05	0.021568	24	22	Cs_ont_2g027070,Cs_ont_3g002770,Cs_ont_4g026800,Cs_ont_4g000990,Cs_ont_1g029500,Cs_ont_3g023600,Cs_ont_1g013380,Cs_ont_2g015320,Cs_ont_4g026750,Cs_ont_4g026760,Cs_ont_4g000980,Cs_ont_3g023620,Cs_ont_3g023580,Cs_ont_3g023780,Cs_ont_4g026780,Cs_ont_3g023570,Cs_ont_4g013680,Cs_ont_2g015340,Cs_ont_3g023800,Cs_ont_3g023810,Cs_ont_4g026770,Cs_ont_2g004140		2	Cs_ont_9g019080,Cs_ont_4g027570
15	MF	GO:0005234	extracellular-glutamate-gated ion channel activity	24/3928	60/21901	7.0865e-05	0.021568	24	22	Cs_ont_3g023580,Cs_ont_3g023780,Cs_ont_3g023620,Cs_ont_4g000980,Cs_ont_4g026760,Cs_ont_1g013380,Cs_ont_2g015320,Cs_ont_4g026750,Cs_ont_3g023600,Cs_ont_1g029500,Cs_ont_4g000990,Cs_ont_3g002770,Cs_ont_2g027070,Cs_ont_4g026800,Cs_ont_2g004140,Cs_ont_4g026770,Cs_ont_3g023810,Cs_ont_3g023800,Cs_ont_2g015340,Cs_ont_4g013680,Cs_ont_4g026780,Cs_ont_3g023570		2	Cs_ont_9g019080,Cs_ont_4g027570
16	MF	GO:0008066	glutamate receptor activity	24/3928	60/21901	7.0865e-05	0.021568	24	22	Cs_ont_4g000980,Cs_ont_3g023620,Cs_ont_3g023780,Cs_ont_3g023580,Cs_ont_4g026800,Cs_ont_3g002770,Cs_ont_2g027070,Cs_ont_4g000990,Cs_ont_1g029500,Cs_ont_3g023600,Cs_ont_1g013380,Cs_ont_4g026750,Cs_ont_2g015320,Cs_ont_4g026760,Cs_ont_3g023810,Cs_ont_4g026770,Cs_ont_2g004140,Cs_ont_3g023570,Cs_ont_4g026780,Cs_ont_4g013680,Cs_ont_2g015340,Cs_ont_3g023800		2	Cs_ont_9g019080,Cs_ont_4g027570
17	MF	GO:0016651	oxidoreductase activity, acting on NAD(P)H	98/3928	383/21901	9.2231e-05	0.023117	98	90	Cs_ont_Un004600,Cs_ont_9g013700,Cs_ont_2g019580,Cs_ont_Un000310,Cs_ont_3g008660,Cs_ont_Un003940,Cs_ont_3g028100,Cs_ont_Un001350,Cs_ont_Un004560,Cs_ont_1g020190,Cs_ont_9g007940,Cs_ont_1g014130,Cs_ont_9g016110,Cs_ont_1g007080,Cs_ont_Un004930,Cs_ont_4g024010,Cs_ont_Un004570,Cs_ont_Un000460,Cs_ont_Un004370,Cs_ont_Un002860,Cs_ont_5g036130,Cs_ont_2g013860,Cs_ont_Un001130,Novel24775,Cs_ont_4g020250,Cs_o…		8	Cs_ont_7g003860,Cs_ont_2g013090,Cs_ont_7g022570,Cs_ont_6g015940,Cs_ont_8g020090,Cs_ont_5g049650,Cs_ont_2g003490,Cs_ont_2g005650
	Total							2750	2523			227
Eureka lemon
1	BP	GO:0006259	DNA metabolic process	1059/5197	3459/21901	2.5047e-24	1.0673e-20	1059	974	Novel13677,Novel11302,Novel11308,Cs_ont_3g031980,Novel21704,Cs_ont_9g024090,Novel21696,Cs_ont_3g032920,Novel21529,Cs_ont_7g010420,Cs_ont_2g015930,Cs_ont_3g028250,Cs_ont_3g028150,Novel24903,Cs_ont_3g032750,Cs_ont_2g001000,Novel07168,Novel01478,Cs_ont_3g027450,Cs_ont_7g010800,Novel13820,Cs_ont_9g003400,Novel14344,Novel22819,Cs_ont_3g020910,Novel22684,Novel10024,Cs_ont_5g048360,Cs_ont_7g006540,Novel…		85	Cs_ont_7g011310,Cs_ont_5g024180,Cs_ont_5g010090,Cs_ont_9g017100,Cs_ont_6g014880,Cs_ont_9g018450,Cs_ont_3g018030,Cs_ont_4g017490,Cs_ont_2g021080,Cs_ont_9g018030,Cs_ont_9g020200,Cs_ont_5g026480,Cs_ont_9g011750,Cs_ont_9g016930,Cs_ont_3g031580,Cs_ont_7g007980,Cs_ont_5g028090,Cs_ont_3g022120,Cs_ont_5g034500,Cs_ont_8g022700,Cs_ont_9g022310,Cs_ont_8g020090,Cs_ont_5g026900,Cs_ont_6g024140,Cs_ont_3g028320…
2	BP	GO:0015074	DNA integration	495/5197	1407/21901	7.2797e-24	1.5509e-20	495	449	Cs_ont_8g019120,Novel22801,Cs_ont_2g019580,Cs_ont_4g015990,Cs_ont_6g017550,Novel01568,Cs_ont_2g026540,Cs_ont_1g025030,Novel17291,Novel00428,Cs_ont_7g014590,Cs_ont_8g014850,Cs_ont_1g000780,Novel01031,Novel24846,Cs_ont_1g008850,Novel02351,Novel21519,Cs_ont_9g013700,Cs_ont_2g015910,Cs_ont_1g002810,Cs_ont_7g010840,Novel07318,Novel11489,Novel07133,Novel21652,Cs_ont_8g018190,Novel00329,Novel21641,Cs_on…		46	Cs_ont_4g001140,Cs_ont_9g020380,Cs_ont_9g017030,Cs_ont_7g013630,Cs_ont_8g013190,Cs_ont_8g018690,Cs_ont_5g034500,Novel26273,Cs_ont_1g005020,Cs_ont_3g028430,Cs_ont_3g018010,Cs_ont_5g026940,Cs_ont_6g019980,Cs_ont_5g036020,Cs_ont_5g028090,Cs_ont_3g022120,Cs_ont_4g002830,Cs_ont_3g016870,Cs_ont_5g026640,Cs_ont_7g007980,Cs_ont_9g012790,Cs_ont_9g016930,Cs_ont_3g029750,Cs_ont_5g002760,Cs_ont_7g002940,Cs_o…
3	BP	GO:0006278	RNA-dependent DNA replication	447/5197	1296/21901	6.8522e-20	7.2993e-17	447	408	Cs_ont_6g020290,Novel20205,Cs_ont_5g029520,Novel19483,Novel26351,Novel24920,Cs_ont_1g014130,Novel17380,Novel13737,Cs_ont_3g004790,Novel00957,Cs_ont_1g008260,Cs_ont_4g014290,Cs_ont_7g008720,Cs_ont_9g016330,Cs_ont_8g018630,Novel17303,Cs_ont_6g022730,Cs_ont_7g002180,Cs_ont_1g008640,Cs_ont_3g024250,Novel13726,Novel24880,Cs_ont_5g030960,Novel27542,Novel19581,Cs_ont_2g022640,Novel20325,Cs_ont_4g016280,…		39	Cs_ont_6g018650,Cs_ont_3g017120,Cs_ont_6g025340,Cs_ont_5g026480,Cs_ont_9g011750,Cs_ont_4g017490,Cs_ont_1g005510,Cs_ont_5g015600,Cs_ont_9g023770,Cs_ont_9g017100,Cs_ont_9g018450,Cs_ont_3g018030,Cs_ont_1g005230,Cs_ont_8g020090,Cs_ont_5g026900,Cs_ont_7g016800,Cs_ont_6g024140,Cs_ont_8g016370,Cs_ont_3g028320,Cs_ont_5g040300,Cs_ont_4g001140,Cs_ont_9g022310,Cs_ont_7g013630,Cs_ont_9g017030,Cs_ont_9g020380…
4	BP	GO:0006260	DNA replication	526/5197	1722/21901	5.2657e-12	3.7395e-09	526	478	Cs_ont_4g001570,Novel27472,Novel02231,Cs_ont_8g014850,Cs_ont_2g003430,Novel27584,Cs_ont_5g011620,Cs_ont_2g019580,Novel12891,Cs_ont_3g029250,Cs_ont_2g017750,Novel07188,Novel26392,Novel07133,Novel08773,Cs_ont_3g029220,Cs_ont_4g016650,Cs_ont_5g012270,Cs_ont_6g009260,Cs_ont_9g013700,Cs_ont_4g013630,Novel14304,Cs_ont_1g007340,Cs_ont_8g020460,Novel27404,Novel24931,Novel13723,Cs_ont_9g020000,Novel01681,…		48	Cs_ont_7g003290,Cs_ont_9g022310,Cs_ont_7g013630,Cs_ont_9g017030,Cs_ont_9g020380,Cs_ont_5g034500,Cs_ont_4g016340,Cs_ont_6g005140,Cs_ont_3g022120,Cs_ont_5g028090,Cs_ont_7g007980,Cs_ont_6g025660,Cs_ont_9g016930,Cs_ont_5g026480,Cs_ont_3g017120,Cs_ont_9g011750,Cs_ont_4g017490,Cs_ont_9g017100,Cs_ont_9g023770,Cs_ont_3g018030,Cs_ont_9g018450,Cs_ont_7g016800,Cs_ont_5g040300,Cs_ont_4g001140,Cs_ont_8g026960…
5	BP	GO:0090304	nucleic acid metabolic process	1664/5197	6406/21901	2.3506e-07	0.0001252	1664	1499	Novel19617,Novel09853,Cs_ont_8g015190,Cs_ont_1g010970,Novel17314,Novel19619,Novel07131,Novel27418,Novel02493,Cs_ont_7g021040,Cs_ont_7g005880,Novel07086,Cs_ont_1g007600,Cs_ont_9g005450,Cs_ont_8g014540,Novel07231,Novel02281,Novel02220,Cs_ont_2g002180,Cs_ont_2g025270,Cs_ont_3g012570,Cs_ont_5g027920,Cs_ont_5g032420,Cs_ont_2g032020,Cs_ont_4g009150,Novel01062,Cs_ont_5g022340,Novel21714,Cs_ont_4g012940,…		165	Cs_ont_7g016800,Cs_ont_5g040300,Cs_ont_9g020250,Cs_ont_9g022160,Cs_ont_9g023770,Cs_ont_9g003940,Cs_ont_9g009330,Cs_ont_2g024720,Cs_ont_5g042450,Cs_ont_3g033470,Cs_ont_2g012970,Cs_ont_9g017750,Cs_ont_9g008380,Cs_ont_3g017120,Cs_ont_1g015670,Cs_ont_3g022710,Cs_ont_6g025660,Cs_ont_3g019340,Cs_ont_4g024770,Novel17413,Cs_ont_1g025650,Cs_ont_8g020950,Cs_ont_5g018820,Cs_ont_5g032400,Cs_ont_4g002830,Cs_o…
6	BP	GO:0006139	nucleobase-containing compound metabolic process	1774/5197	6918/21901	7.8758e-06	0.0033559	1774	1593	Cs_ont_3g015500,Cs_ont_7g029370,Novel01437,Cs_ont_1g007410,Cs_ont_8g015830,Cs_ont_8g026290,Cs_ont_5g023040,Novel17178,Cs_ont_5g050300,Cs_ont_1g012120,Cs_ont_4g010630,Novel24844,Novel13706,Novel07137,Novel17400,Novel19455,Cs_ont_7g004910,Novel14525,Novel11322,Novel02479,Cs_ont_9g028340,Cs_ont_8g000480,Cs_ont_Un000730,Cs_ont_5g018370,Cs_ont_5g006140,Novel26406,Novel07128,Novel24728,Cs_ont_3g011990,…		181	Cs_ont_3g000250,Cs_ont_5g038170,Cs_ont_3g009740,Cs_ont_1g027340,Cs_ont_3g030450,Cs_ont_5g015600,Cs_ont_3g030250,Cs_ont_9g001430,Cs_ont_5g034520,Cs_ont_9g010960,Cs_ont_7g006030,Cs_ont_3g022490,Cs_ont_6g018650,Cs_ont_9g017360,Cs_ont_8g027150,Cs_ont_3g019320,Cs_ont_8g019860,Cs_ont_8g016370,Cs_ont_1g022870,Cs_ont_3g019370,Cs_ont_5g012910,Cs_ont_1g028990,Cs_ont_3g011650,Cs_ont_5g020040,Cs_ont_3g028100…
7	BP	GO:0046483	heterocycle metabolic process	1839/5197	7222/21901	2.9096e-05	0.010331	1839	1647	Cs_ont_8g016470,Cs_ont_3g023920,Cs_ont_7g014220,Cs_ont_9g000240,Cs_ont_4g011440,Novel07211,Novel10048,Cs_ont_4g025050,Cs_ont_4g003820,Cs_ont_3g028390,Cs_ont_4g022980,Cs_ont_2g004280,Cs_ont_2g033580,Novel12786,Cs_ont_1g008450,Cs_ont_2g027830,Cs_ont_1g005120,Cs_ont_2g000400,Cs_ont_6g021510,Novel28636,Cs_ont_1g022830,Cs_ont_3g021190,Novel17369,Cs_ont_8g010350,Novel14639,Novel19533,Novel07223,Cs_ont_…		192	Cs_ont_4g002830,Cs_ont_5g032400,Cs_ont_6g023040,Cs_ont_5g018820,Cs_ont_8g020950,Cs_ont_4g024770,Cs_ont_1g025650,Novel17413,Cs_ont_3g022710,Cs_ont_3g019340,Cs_ont_6g025660,Cs_ont_4g017860,Cs_ont_9g017030,Cs_ont_7g025710,Cs_ont_7g013630,Cs_ont_3g000710,Cs_ont_9g018880,Cs_ont_9g020380,Cs_ont_1g006600,Cs_ont_7g003290,Cs_ont_6g001980,Cs_ont_4g016340,Cs_ont_6g005140,Cs_ont_8g021040,Cs_ont_8g013190,Cs_o…
8	BP	GO:0006725	cellular aromatic compound metabolic process	1832/5197	7209/21901	5.064e-05	0.015413	1832	1643	Novel22684,Novel10024,Cs_ont_5g013420,Cs_ont_9g003400,Novel13820,Cs_ont_3g027450,Cs_ont_7g010800,Cs_ont_3g020910,Novel22819,Novel14344,Cs_ont_9g005730,Novel01478,Novel02165,Novel00760,Novel07168,Cs_ont_2g005880,Cs_ont_5g027640,Cs_ont_Un004470,Novel26413,Cs_ont_6g024330,Cs_ont_6g013920,Cs_ont_7g011430,Novel13912,Cs_ont_7g027860,Cs_ont_5g048360,Cs_ont_5g040350,Novel11372,Cs_ont_7g006540,Novel21696,…		189	Cs_ont_5g024180,Cs_ont_7g009930,Cs_ont_8g010650,Cs_ont_1g003780,Cs_ont_7g011310,Cs_ont_9g004480,Cs_ont_7g002060,Cs_ont_3g018030,Cs_ont_9g018450,Cs_ont_5g010090,Cs_ont_6g014880,Cs_ont_9g017100,Cs_ont_9g018030,Cs_ont_5g010790,Cs_ont_3g017560,Cs_ont_8g013160,Cs_ont_9g001440,Cs_ont_6g017910,Cs_ont_4g017490,Cs_ont_2g021080,Cs_ont_9g011750,Cs_ont_8g027680,Cs_ont_3g012710,Cs_ont_9g020200,Cs_ont_5g026480…
9	BP	GO:0032505	reproduction of a single-celled organism	83/5197	238/21901	6.4539e-05	0.017188	83	73	Novel26244,Cs_ont_3g025600,Cs_ont_4g013110,Novel24705,Novel14296,Novel08768,Cs_ont_1g029710,Cs_ont_9g012530,Cs_ont_6g018330,Novel26255,Novel09849,Cs_ont_4g011120,Cs_ont_8g018650,Cs_ont_2g006560,Cs_ont_7g010420,Novel17216,Cs_ont_8g016230,Novel11430,Novel24714,Novel13795,Cs_ont_5g040940,Novel19619,Novel00798,Novel11473,Cs_ont_5g030550,Cs_ont_6g019500,Cs_ont_4g010800,Novel07334,Novel08972,Novel17178…		10	Cs_ont_9g012790,Cs_ont_5g026900,Cs_ont_5g034500,Cs_ont_9g013560,Cs_ont_3g028320,Cs_ont_8g016370,Cs_ont_6g024140,Cs_ont_3g019750,Cs_ont_9g001600,Cs_ont_3g028100
10	BP	GO:0043093	cytokinesis by binary fission	83/5197	238/21901	6.4539e-05	0.017188	83	73	Novel00400,Novel24737,Cs_ont_2g013720,Cs_ont_9g018130,Novel09951,Novel11497,Novel20319,Cs_ont_4g008890,Novel21652,Cs_ont_7g011990,Novel20117,Novel11474,Cs_ont_1g007730,Novel11489,Cs_ont_9g014460,Novel01518,Novel09903,Cs_ont_2g006550,Novel24923,Novel01526,Novel27661,Novel27646,Novel28690,Novel20350,Novel02280,Cs_ont_8g012820,Novel12652,Novel01462,Novel11493,Novel11475,Novel11444,Novel11473,Cs_ont_…		10	Cs_ont_9g001600,Cs_ont_3g019750,Cs_ont_3g028100,Cs_ont_5g034500,Cs_ont_5g026900,Cs_ont_9g012790,Cs_ont_8g016370,Cs_ont_6g024140,Cs_ont_9g013560,Cs_ont_3g028320
11	BP	GO:1901360	organic cyclic compound metabolic process	1854/5197	7313/21901	7.5162e-05	0.018023	1854	1660	Novel08785,Cs_ont_8g024060,Cs_ont_5g006740,Cs_ont_9g028680,Novel12906,Novel00498,Novel13901,Cs_ont_7g004620,Cs_ont_9g001640,Cs_ont_9g023330,Cs_ont_1g019290,Novel02409,Novel09989,Cs_ont_3g022980,Novel27546,Cs_ont_9g011040,Novel11392,Cs_ont_4g026390,Cs_ont_4g003550,Cs_ont_2g022730,Cs_ont_4g009120,Novel01547,Cs_ont_5g044800,Novel20325,Novel21504,Cs_ont_7g014330,Cs_ont_5g041410,Cs_ont_6g007580,Cs_ont…		194	Cs_ont_7g006030,Cs_ont_3g022490,Cs_ont_8g019860,Cs_ont_8g027150,Cs_ont_3g019320,Cs_ont_9g017360,Cs_ont_6g018650,Cs_ont_5g015600,Cs_ont_3g030450,Cs_ont_3g009740,Cs_ont_1g027340,Cs_ont_5g038170,Cs_ont_3g000250,Cs_ont_5g034520,Cs_ont_9g010960,Cs_ont_9g001430,Cs_ont_3g030250,Cs_ont_1g005230,Cs_ont_8g025370,Cs_ont_3g028100,Cs_ont_2g032000,Cs_ont_5g016140,Cs_ont_8g016370,Cs_ont_3g011650,Cs_ont_5g020040…
12	BP	GO:0015977	carbon fixation	10/5197	13/21901	7.6136e-05	0.018023	10	10	Cs_ont_2g026550,Cs_ont_2g026560,Cs_ont_6g006800,Cs_ont_8g022180,Cs_ont_Un000920,Cs_ont_Un005470,Cs_ont_Un000220,Cs_ont_Un005460,Cs_ont_Un001520,Cs_ont_Un000970		0
13	BP	GO:0000917	barrier septum assembly	84/5197	246/21901	0.00013476	0.024965	84	74	Novel11444,Novel12652,Novel01462,Novel11493,Novel11475,Novel20350,Novel02280,Cs_ont_8g012820,Novel28690,Novel01526,Novel27661,Novel27646,Novel24923,Novel01518,Novel09903,Cs_ont_2g006550,Cs_ont_9g014460,Novel11474,Cs_ont_1g007730,Novel11489,Novel21652,Novel20117,Cs_ont_7g011990,Novel11497,Novel20319,Cs_ont_4g008890,Novel09951,Novel24737,Novel00400,Cs_ont_2g013720,Cs_ont_9g018130,Novel07334,Cs_ont_…		10	Cs_ont_3g028100,Cs_ont_3g019750,Cs_ont_9g001600,Cs_ont_9g013560,Cs_ont_3g028320,Cs_ont_8g016370,Cs_ont_6g024140,Cs_ont_9g012790,Cs_ont_5g026900,Cs_ont_5g034500
14	BP	GO:0032506	cytokinetic process	84/5197	246/21901	0.00013476	0.024965	84	74	Novel28690,Novel01526,Novel27661,Novel27646,Novel24923,Novel01518,Cs_ont_2g006550,Novel09903,Novel11444,Novel01462,Novel12652,Novel11475,Novel11493,Novel20350,Cs_ont_8g012820,Novel02280,Novel09951,Cs_ont_2g013720,Novel24737,Novel00400,Cs_ont_9g018130,Cs_ont_9g014460,Novel11474,Novel11489,Cs_ont_1g007730,Novel21652,Novel20117,Cs_ont_7g011990,Novel20319,Novel11497,Cs_ont_4g008890,Cs_ont_2g021780,Cs…		10	Cs_ont_3g028100,Cs_ont_9g001600,Cs_ont_3g019750,Cs_ont_3g028320,Cs_ont_9g013560,Cs_ont_6g024140,Cs_ont_8g016370,Cs_ont_9g012790,Cs_ont_5g026900,Cs_ont_5g034500
15	BP	GO:0090529	cell septum assembly	84/5197	246/21901	0.00013476	0.024965	84	74	Cs_ont_2g021780,Cs_ont_4g012600,Cs_ont_1g029720,Cs_ont_1g011700,Novel11318,Novel26406,Cs_ont_9g001610,Novel07334,Cs_ont_6g019500,Cs_ont_4g010800,Novel08972,Novel26454,Novel17178,Cs_ont_3g020410,Cs_ont_3g020420,Cs_ont_4g014070,Novel13820,Cs_ont_4g011120,Cs_ont_8g018650,Novel26255,Novel09849,Novel17216,Cs_ont_8g016230,Novel11430,Novel24714,Cs_ont_2g006560,Cs_ont_7g010420,Novel13795,Cs_ont_5g040940,…		10	Cs_ont_3g028320,Cs_ont_9g013560,Cs_ont_8g016370,Cs_ont_6g024140,Cs_ont_9g012790,Cs_ont_5g026900,Cs_ont_5g034500,Cs_ont_3g028100,Cs_ont_9g001600,Cs_ont_3g019750
16	BP	GO:0019954	asexual reproduction	94/5197	282/21901	0.00015646	0.027722	94	84	Novel01462,Novel12652,Novel11475,Novel11493,Novel11444,Novel20350,Cs_ont_8g012820,Novel02280,Cs_ont_5g015250,Novel01526,Novel27661,Novel27646,Novel28690,Cs_ont_2g008100,Novel01518,Cs_ont_2g006550,Novel09903,Cs_ont_6g010140,Novel24923,Novel11474,Novel11489,Cs_ont_1g007730,Cs_ont_9g014460,Novel20319,Novel11497,Cs_ont_4g008890,Novel21652,Cs_ont_7g011990,Novel20117,Cs_ont_2g013720,Novel24737,Novel004…		10	Cs_ont_3g028100,Cs_ont_3g019750,Cs_ont_9g001600,Cs_ont_6g024140,Cs_ont_8g016370,Cs_ont_3g028320,Cs_ont_9g013560,Cs_ont_5g026900,Cs_ont_9g012790,Cs_ont_5g034500
17	BP	GO:0034641	cellular nitrogen compound metabolic process	1848/5197	7315/21901	0.00017841	0.029239	1848	1654	Cs_ont_3g027210,Novel07310,Cs_ont_9g020550,Novel22582,Cs_ont_6g015440,Novel26251,Novel22807,Cs_ont_4g015320,Cs_ont_4g016100,Cs_ont_1g005380,Novel27645,Novel11344,Cs_ont_4g002500,Cs_ont_2g033760,Novel13915,Cs_ont_4g026100,Cs_ont_9g020570,Cs_ont_6g016130,Novel24714,Cs_ont_8g016230,Cs_ont_5g035550,Cs_ont_7g023270,Cs_ont_8g013630,Novel24959,Cs_ont_5g039280,Cs_ont_5g006990,Cs_ont_5g032840,Cs_ont_8g022…		194	Cs_ont_9g012790,Cs_ont_2g017860,Cs_ont_3g023620,Cs_ont_3g023630,Cs_ont_9g023660,Cs_ont_6g003700,Cs_ont_1g025560,Cs_ont_8g017020,Cs_ont_3g007480,Cs_ont_8g012100,Cs_ont_5g026640,Cs_ont_9g018850,Cs_ont_7g028420,Cs_ont_5g036020,Cs_ont_8g024030,Cs_ont_8g018690,Cs_ont_1g005020,Cs_ont_3g028430,Cs_ont_5g043170,Cs_ont_4g001140,Cs_ont_1g028990,Cs_ont_5g012910,Cs_ont_1g022870,Cs_ont_3g019370,Cs_ont_3g011650…
18	MF	GO:0003964	RNA-directed DNA polymerase activity	451/5197	1304/21901	2.5751e-20	3.6575e-17	451	412	Novel21497,Cs_ont_2g032410,Novel19512,Cs_ont_Un004390,Novel19510,Novel07262,Novel17357,Novel00517,Novel13823,Cs_ont_7g010150,Cs_ont_4g013110,Cs_ont_9g011680,Novel13751,Novel09970,Cs_ont_6g019100,Cs_ont_3g021400,Cs_ont_3g026400,Cs_ont_6g018330,Novel26400,Novel13736,Novel28702,Novel00990,Novel26310,Cs_ont_4g012600,Novel26419,Novel09966,Novel02438,Novel10083,Novel17211,Novel24728,Cs_ont_6g021530,Nov…		39	Cs_ont_4g017490,Cs_ont_1g005510,Cs_ont_5g015600,Cs_ont_5g026480,Cs_ont_6g025340,Cs_ont_6g018650,Cs_ont_3g017120,Cs_ont_9g011750,Cs_ont_7g016800,Cs_ont_8g020090,Cs_ont_5g026900,Cs_ont_6g024140,Cs_ont_8g016370,Cs_ont_3g028320,Cs_ont_5g040300,Cs_ont_9g017100,Cs_ont_9g023770,Cs_ont_9g018450,Cs_ont_3g018030,Cs_ont_1g005230,Cs_ont_8g018690,Cs_ont_5g034500,Cs_ont_3g018010,Cs_ont_1g005020,Cs_ont_9g022310…
19	MF	GO:0034061	DNA polymerase activity	476/5197	1438/21901	2.5416e-17	2.1659e-14	476	434	Cs_ont_2g033700,Novel20160,Novel17254,Novel00462,Novel26397,Novel02212,Cs_ont_4g012210,Cs_ont_8g019630,Cs_ont_6g013080,Cs_ont_Un001470,Cs_ont_6g021620,Cs_ont_4g011770,Cs_ont_4g013170,Novel20155,Novel21699,Cs_ont_5g030200,Novel07151,Cs_ont_4g014590,Novel13876,Cs_ont_5g028160,Novel02404,Novel02232,Novel24916,Novel09915,Novel00473,Cs_ont_5g031490,Cs_ont_6g025700,Novel21551,Novel13960,Cs_ont_1g007380…		42	Cs_ont_9g023770,Cs_ont_9g017100,Cs_ont_3g028100,Cs_ont_1g005230,Cs_ont_3g018030,Cs_ont_9g018450,Cs_ont_5g026900,Cs_ont_8g020090,Cs_ont_7g016800,Cs_ont_8g000110,Cs_ont_3g028320,Cs_ont_5g040300,Cs_ont_8g016370,Cs_ont_6g024140,Cs_ont_3g017120,Cs_ont_6g018650,Cs_ont_6g025340,Cs_ont_5g026480,Cs_ont_9g011750,Cs_ont_4g017490,Cs_ont_1g005510,Cs_ont_5g015600,Cs_ont_9g013070,Cs_ont_7g007980,Cs_ont_3g016870…
20	MF	GO:0016779	nucleotidyltransferase activity	580/5197	1935/21901	1.2232e-11	7.4457e-09	580	525	Novel07189,Novel19457,Novel19442,Novel27630,Novel26383,Novel00893,Cs_ont_4g008540,Cs_ont_6g026700,Novel00761,Cs_ont_7g007710,Cs_ont_5g035180,Cs_ont_4g010800,Cs_ont_2g012240,Cs_ont_6g012530,Novel26427,Novel21658,Novel11387,Novel13976,Cs_ont_5g034810,Novel24938,Novel17223,Cs_ont_8g008790,Novel09928,Cs_ont_3g024220,Cs_ont_7g007130,Cs_ont_Un005620,Cs_ont_3g004150,Novel00522,Cs_ont_6g023300,Novel19503…		55	Cs_ont_1g005020,Cs_ont_8g001460,Cs_ont_3g018010,Cs_ont_8g018690,Cs_ont_4g001140,Cs_ont_5g002760,Cs_ont_6g007970,Cs_ont_7g002940,Cs_ont_9g012790,Cs_ont_2g019300,Cs_ont_3g016870,Cs_ont_9g013070,Cs_ont_1g005510,Cs_ont_5g015600,Cs_ont_8g023810,Cs_ont_9g012660,Cs_ont_9g019560,Cs_ont_3g019320,Cs_ont_6g018650,Cs_ont_6g025340,Cs_ont_8g000110,Cs_ont_3g028320,Cs_ont_2g005120,Cs_ont_6g024140,Cs_ont_8g016370…
21	MF	GO:0003676	nucleic acid binding	1491/5197	5740/21901	4.4815e-06	0.0021217	1491	1325	Novel11310,Cs_ont_8g016710,Cs_ont_9g011850,Novel17235,Cs_ont_8g016560,Novel27575,Novel02195,Cs_ont_3g030960,Novel17333,Cs_ont_6g019500,Cs_ont_5g022520,Cs_ont_2g022600,Cs_ont_8g019130,Novel09930,Cs_ont_3g030180,Novel19461,Novel13953,Cs_ont_3g016630,Cs_ont_6g020140,Cs_ont_4g014080,Novel13686,Novel14475,Cs_ont_8g025780,Cs_ont_2g015440,Cs_ont_5g040470,Cs_ont_8g021670,Novel09852,Cs_ont_2g020090,Cs_ont…		166	Cs_ont_8g022700,Cs_ont_3g021840,Cs_ont_5g034500,Cs_ont_6g011030,Cs_ont_7g004040,Cs_ont_9g022310,Cs_ont_9g023680,Cs_ont_3g010280,Cs_ont_9g004580,Cs_ont_5g041800,Cs_ont_7g009370,Cs_ont_9g002580,Cs_ont_4g026080,Cs_ont_9g016930,Cs_ont_5g028090,Cs_ont_5g011730,Cs_ont_3g022120,Cs_ont_7g007980,Cs_ont_1g019920,Cs_ont_3g031580,Cs_ont_9g001440,Cs_ont_9g018030,Cs_ont_2g021080,Cs_ont_6g017910,Cs_ont_4g017490…
22	MF	GO:0003723	RNA binding	593/5197	2148/21901	1.1301e-05	0.0043777	593	535	Novel02212,Novel17254,Novel00462,Cs_ont_8g019630,Cs_ont_6g013080,Cs_ont_Un001470,Cs_ont_4g013170,Novel07151,Cs_ont_5g028160,Novel02404,Novel02232,Novel24916,Novel09915,Novel00473,Novel13960,Novel20254,Cs_ont_5g025750,Novel00449,Cs_ont_6g019330,Cs_ont_4g016570,Novel08826,Cs_ont_9g010260,Cs_ont_1g008290,Cs_ont_6g007050,Cs_ont_1g009010,Cs_ont_3g024210,Novel20127,Novel12676,Cs_ont_4g017030,Cs_ont_4g0…		58	Cs_ont_7g015250,Cs_ont_7g012510,Cs_ont_1g005230,Cs_ont_5g012910,Cs_ont_5g026900,Cs_ont_8g020090,Cs_ont_7g018830,Cs_ont_3g028320,Cs_ont_8g016370,Cs_ont_6g024140,Cs_ont_9g017360,Cs_ont_6g018650,Cs_ont_6g025340,Cs_ont_9g012660,Cs_ont_1g005510,Cs_ont_5g015600,Cs_ont_9g013070,Cs_ont_3g016870,Cs_ont_2g019300,Cs_ont_9g012790,Cs_ont_5g035630,Cs_ont_7g002940,Cs_ont_5g002760,Cs_ont_4g001140,Cs_ont_3g024690…
23	MF	GO:0016984	ribulose-bisphosphate carboxylase activity	7/5197	7/21901	4.086e-05	0.013393	7	7	Cs_ont_Un000920,Cs_ont_Un001520,Cs_ont_Un005470,Cs_ont_6g006800,Cs_ont_Un005460,Cs_ont_Un000220,Cs_ont_Un000970		0
24	MF	GO:0008137	NADH dehydrogenase (ubiquinone) activity	73/5197	206/21901	9.7405e-05	0.020752	73	68	Cs_ont_9g011680,Cs_ont_3g024290,Cs_ont_Un004490,Cs_ont_Un000310,Cs_ont_5g027920,Cs_ont_Un000290,Novel26215,Cs_ont_5g049330,Cs_ont_Un001350,Cs_ont_7g023520,Cs_ont_Un000140,Cs_ont_Un002860,Cs_ont_7g005910,Cs_ont_4g024010,Cs_ont_Un001400,Novel13953,Cs_ont_2g013860,Cs_ont_Un001930,Cs_ont_Un003080,Novel08716,Cs_ont_Un004930,Cs_ont_Un000510,Cs_ont_9g023290,Cs_ont_Un001910,Cs_ont_5g020380,Cs_ont_6g01950…		5	Cs_ont_6g015940,Cs_ont_8g000690,Cs_ont_4g024770,Cs_ont_6g018650,Cs_ont_5g028090
25	MF	GO:0050136	NADH dehydrogenase (quinone) activity	73/5197	206/21901	9.7405e-05	0.020752	73	68	Cs_ont_2g002630,Cs_ont_2g019580,Cs_ont_5g035510,Cs_ont_3g031990,Cs_ont_Un003950,Cs_ont_Un001380,Cs_ont_9g013700,Cs_ont_8g013960,Cs_ont_3g029960,Cs_ont_6g006780,Cs_ont_Un000460,Cs_ont_Un000870,Cs_ont_3g029220,Cs_ont_3g001130,Cs_ont_Un000240,Cs_ont_Un004600,Cs_ont_Un001470,Cs_ont_Un005040,Novel01681,Cs_ont_Un003940,Cs_ont_1g016990,Cs_ont_3g024310,Cs_ont_7g007990,Cs_ont_4g017450,Cs_ont_8g028260,Cs_o…		5	Cs_ont_6g018650,Cs_ont_5g028090,Cs_ont_6g015940,Cs_ont_8g000690,Cs_ont_4g024770
26	MF	GO:0016989	sigma factor antagonist activity	30/5197	68/21901	0.00016265	0.027722	30	26	Novel22684,Novel22581,Novel26272,Novel02464,Novel10087,Novel19415,Cs_ont_7g012920,Novel27587,Novel22802,Cs_ont_4g014580,Novel14424,Cs_ont_4g014590,Novel27413,Cs_ont_6g010920,Novel26180,Cs_ont_1g002810,Novel27637,Novel17330,Novel10069,Cs_ont_5g022160,Cs_ont_2g001000,Cs_ont_7g029140,Cs_ont_6g025750,Novel14413,Novel01053,Novel26401		4	Cs_ont_5g017610,Cs_ont_3g016870,Cs_ont_5g002760,Cs_ont_1g005230
27	MF	GO:0003954	NADH dehydrogenase activity	73/5197	211/21901	0.00022622	0.035701	73	68	Cs_ont_2g002630,Cs_ont_2g019580,Cs_ont_5g035510,Cs_ont_3g031990,Cs_ont_Un003950,Cs_ont_Un001380,Cs_ont_3g029960,Cs_ont_9g013700,Cs_ont_8g013960,Cs_ont_6g006780,Cs_ont_Un000460,Cs_ont_Un000870,Cs_ont_3g029220,Cs_ont_Un001470,Cs_ont_Un004600,Cs_ont_Un000240,Cs_ont_3g001130,Cs_ont_Un005040,Cs_ont_Un003940,Cs_ont_3g024310,Cs_ont_1g016990,Novel01681,Cs_ont_7g007990,Cs_ont_Un000530,Cs_ont_8g028260,Cs_o…		5	Cs_ont_6g018650,Cs_ont_5g028090,Cs_ont_6g015940,Cs_ont_8g000690,Cs_ont_4g024770
	Total							17707	15935			1772
Shatangju mandarin
1	BP	GO:0006278	RNA-dependent DNA replication	640/8003	1296/21901	2.2418e-15	4.7761e-12	640	616	Cs_ont_7g007130,Novel11309,Novel17162,Novel17230,Cs_ont_6g021920,Cs_ont_1g024920,Cs_ont_9g014420,Novel11387,Novel00806,Novel09948,Cs_ont_9g011560,Cs_ont_4g010730,Cs_ont_8g019460,Novel21681,Cs_ont_1g007440,Cs_ont_8g014540,Novel19455,Cs_ont_2g021370,Novel19503,Cs_ont_5g016080,Novel08769,Novel21722,Novel27647,Cs_ont_2g021450,Cs_ont_4g013170,Cs_ont_4g015200,Novel00517,Cs_ont_5g026730,Cs_ont_6g021770,…		24	Cs_ont_9g018450,Cs_ont_9g016930,Cs_ont_1g012770,Cs_ont_5g026480,Cs_ont_1g014010,Cs_ont_9g013520,Cs_ont_2g019240,Cs_ont_5g024000,Cs_ont_5g023460,Cs_ont_6g024140,Cs_ont_5g026900,Cs_ont_8g020090,Cs_ont_6g026410,Cs_ont_5g036070,Cs_ont_3g029250,Cs_ont_4g011270,Cs_ont_5g022810,Cs_ont_9g025030,Cs_ont_3g028350,Cs_ont_1g007400,Cs_ont_8g016370,Cs_ont_9g023770,Cs_ont_9g018350,Cs_ont_3g016870
2	BP	GO:0006259	DNA metabolic process	1484/8003	3459/21901	9.1482e-15	1.2993e-11	1484	1388	Cs_ont_7g004540,Cs_ont_5g044960,Novel17346,Cs_ont_2g019300,Cs_ont_6g007290,Cs_ont_9g023890,Cs_ont_2g003440,Cs_ont_1g005440,Cs_ont_7g010330,Novel09891,Cs_ont_1g021320,Cs_ont_6g012530,Novel22813,Cs_ont_4g011880,Novel10003,Novel20205,Cs_ont_8g019730,Cs_ont_5g010100,Cs_ont_4g015970,Cs_ont_3g024270,Cs_ont_1g018520,Cs_ont_8g017380,Cs_ont_Un004500,Cs_ont_6g026700,Novel08888,Cs_ont_6g025740,Cs_ont_6g0201…		96	Novel12882,Cs_ont_3g001120,Cs_ont_4g007180,Cs_ont_2g005270,Cs_ont_9g018350,Cs_ont_1g024260,Cs_ont_2g015880,Cs_ont_3g001250,Cs_ont_6g008540,Cs_ont_2g000680,Cs_ont_8g006100,Cs_ont_1g007400,Novel02481,Cs_ont_3g028350,Cs_ont_8g000110,Cs_ont_9g011040,Cs_ont_5g036070,Cs_ont_8g020090,Cs_ont_7g011050,Cs_ont_2g015540,Cs_ont_6g026410,Cs_ont_1g027710,Cs_ont_1g005400,Cs_ont_3g029250,Cs_ont_4g011270,Cs_ont_1g…
3	BP	GO:0015074	DNA integration	673/8003	1407/21901	5.8101e-13	4.9514e-10	673	643	Novel24844,Cs_ont_1g000690,Cs_ont_3g024270,Cs_ont_8g017380,Novel08888,Cs_ont_6g026700,Cs_ont_6g025740,Cs_ont_6g020140,Cs_ont_3g024420,Cs_ont_1g025030,Cs_ont_7g013020,Cs_ont_6g008020,Cs_ont_2g021870,Cs_ont_6g007290,Cs_ont_1g005440,Cs_ont_4g011610,Novel21643,Novel17346,Novel14320,Cs_ont_4g011880,Cs_ont_8g019730,Cs_ont_4g015970,Cs_ont_3g021460,Novel22813,Novel20160,Cs_ont_4g012160,Novel14479,Novel14…		30	Novel12882,Cs_ont_3g021730,Cs_ont_3g016870,Cs_ont_9g018350,Cs_ont_5g026640,Cs_ont_1g007400,Cs_ont_3g026600,Cs_ont_8g016370,Cs_ont_3g028350,Cs_ont_5g036070,Cs_ont_9g011040,Cs_ont_8g020090,Cs_ont_3g029250,Cs_ont_1g015670,Cs_ont_1g009790,Cs_ont_4g011270,Cs_ont_4g013100,Cs_ont_4g024710,Cs_ont_6g024290,Cs_ont_5g024180,Cs_ont_1g012770,Cs_ont_9g016930,Cs_ont_4g002390,Cs_ont_5g026480,Cs_ont_5g026900,Cs_o…
4	BP	GO:0006260	DNA replication	777/8003	1722/21901	4.7651e-11	3.384e-08	777	731	Cs_ont_6g024380,Novel24862,Novel11524,Novel00392,Cs_ont_5g013840,Cs_ont_2g009670,Cs_ont_5g018370,Cs_ont_7g010740,Cs_ont_2g019870,Cs_ont_2g002390,Novel19616,Cs_ont_7g010430,Novel14321,Cs_ont_3g029460,Cs_ont_3g027020,Novel12620,Cs_ont_5g029520,Cs_ont_3g028100,Novel27411,Novel00901,Cs_ont_4g010980,Cs_ont_1g019600,Cs_ont_2g021350,Novel21519,Cs_ont_6g022490,Novel27575,Novel07192,Cs_ont_1g004550,Novel2…		46	Cs_ont_3g029250,Cs_ont_4g011270,Cs_ont_5g032700,Cs_ont_3g013170,Cs_ont_1g007410,Cs_ont_8g002940,Cs_ont_5g036070,Cs_ont_8g020090,Cs_ont_5g043210,Cs_ont_6g026410,Cs_ont_1g009220,Cs_ont_9g015160,Cs_ont_5g026900,Cs_ont_9g000120,Cs_ont_6g024140,Cs_ont_4g020120,Cs_ont_9g013520,Cs_ont_2g019240,Cs_ont_5g023460,Cs_ont_5g024000,Cs_ont_8g023130,Cs_ont_1g014010,Cs_ont_6g005140,Cs_ont_5g026480,Cs_ont_9g018450…
5	BP	GO:0071555	cell wall organization	56/8003	90/21901	9.6406e-07	0.00051348	56	51	Cs_ont_2g032390,Cs_ont_8g021550,Cs_ont_3g022830,Cs_ont_3g014860,Cs_ont_9g001310,Cs_ont_5g007920,Cs_ont_3g014120,Cs_ont_9g023830,Cs_ont_5g032730,Cs_ont_3g022810,Cs_ont_4g022510,Cs_ont_8g021580,Cs_ont_5g038330,Cs_ont_8g021590,Cs_ont_2g032410,Cs_ont_5g001600,Cs_ont_4g022710,Cs_ont_3g028520,Cs_ont_2g032350,Cs_ont_5g050670,Cs_ont_2g032360,Cs_ont_5g016980,Cs_ont_5g018470,Cs_ont_9g001930,Cs_ont_5g001580…		5	Cs_ont_4g022700,Cs_ont_9g013280,Cs_ont_2g013180,Cs_ont_3g014850,Cs_ont_6g024320
6	BP	GO:0045229	external encapsulating structure organization	59/8003	97/21901	1.5269e-06	0.00072292	59	54	Cs_ont_5g016980,Cs_ont_2g032360,Cs_ont_5g050670,Cs_ont_2g032350,Cs_ont_4g022710,Cs_ont_3g028520,Cs_ont_5g001600,Cs_ont_2g032410,Cs_ont_8g021590,Cs_ont_5g038330,Cs_ont_9g000280,Cs_ont_1g027570,Cs_ont_5g007640,Cs_ont_5g001580,Cs_ont_9g001930,Cs_ont_5g018470,Cs_ont_9g001310,Cs_ont_3g014860,Cs_ont_3g022830,Cs_ont_7g009110,Cs_ont_8g021550,Cs_ont_2g032390,Cs_ont_1g011160,Cs_ont_8g021580,Cs_ont_4g022510…		5	Cs_ont_2g013180,Cs_ont_4g022700,Cs_ont_9g013280,Cs_ont_6g024320,Cs_ont_3g014850
7	BP	GO:0009664	plant-type cell wall organization	20/8003	27/21901	9.4785e-05	0.033657	20	19	Cs_ont_9g001930,Cs_ont_5g007640,Cs_ont_2g032410,Cs_ont_3g028520,Cs_ont_5g038330,Cs_ont_2g032440,Cs_ont_3g007540,Cs_ont_5g016980,Cs_ont_2g032360,Cs_ont_2g032350,Cs_ont_2g032380,Cs_ont_5g038320,Cs_ont_8g017240,Cs_ont_1g015930,Cs_ont_4g017430,Cs_ont_5g038350,Cs_ont_5g032730,Cs_ont_2g032390,Cs_ont_8g019090		1	Cs_ont_6g024320
8	BP	GO:0071669	plant-type cell wall organization or biogenesis	20/8003	27/21901	9.4785e-05	0.033657	20	19	Cs_ont_8g019090,Cs_ont_2g032390,Cs_ont_5g038320,Cs_ont_8g017240,Cs_ont_4g017430,Cs_ont_1g015930,Cs_ont_5g038350,Cs_ont_5g032730,Cs_ont_3g028520,Cs_ont_2g032410,Cs_ont_2g032440,Cs_ont_5g038330,Cs_ont_2g032360,Cs_ont_5g016980,Cs_ont_3g007540,Cs_ont_2g032380,Cs_ont_2g032350,Cs_ont_9g001930,Cs_ont_5g007640		1	Cs_ont_6g024320
9	BP	GO:0042545	cell wall modification	34/8003	54/21901	0.00010349	0.033919	34	30	Cs_ont_8g021590,Cs_ont_5g001600,Cs_ont_4g022710,Cs_ont_5g001580,Cs_ont_9g000280,Cs_ont_1g027570,Cs_ont_5g018470,Cs_ont_8g021550,Cs_ont_3g022830,Cs_ont_3g014860,Cs_ont_9g001310,Cs_ont_9g023830,Cs_ont_3g014120,Cs_ont_4g022510,Cs_ont_3g022810,Cs_ont_8g021580,Cs_ont_5g007920,Cs_ont_6g022780,Cs_ont_5g007910,Cs_ont_8g021540,Cs_ont_6g011630,Cs_ont_4g022730,Cs_ont_4g020410,Cs_ont_4g009340,Cs_ont_1g004920…		4	Cs_ont_2g013180,Cs_ont_4g022700,Cs_ont_9g013280,Cs_ont_3g014850
10	MF	GO:0003964	RNA-directed DNA polymerase activity	646/8003	1304/21901	7.2361e-16	3.0833e-12	646	621	Cs_ont_4g012210,Cs_ont_6g020200,Cs_ont_5g026980,Cs_ont_7g013810,Cs_ont_7g011810,Cs_ont_2g016660,Novel21732,Novel09915,Cs_ont_6g025700,Cs_ont_4g010800,Cs_ont_7g006540,Cs_ont_7g011870,Novel01685,Novel13921,Cs_ont_8g014010,Cs_ont_1g004830,Cs_ont_7g009540,Novel08889,Novel24679,Cs_ont_2g034250,Novel12718,Novel24856,Cs_ont_8g016360,Novel01638,Novel00462,Cs_ont_7g009720,Novel17254,Cs_ont_5g036210,Cs_ont…		25	Cs_ont_8g016370,Cs_ont_1g007400,Cs_ont_3g028350,Cs_ont_9g025030,Cs_ont_5g022810,Cs_ont_3g016870,Cs_ont_9g018350,Cs_ont_9g023770,Cs_ont_3g022570,Cs_ont_5g026900,Cs_ont_6g024140,Cs_ont_2g019240,Cs_ont_5g024000,Cs_ont_5g023460,Cs_ont_9g013520,Cs_ont_1g014010,Cs_ont_5g026480,Cs_ont_9g016930,Cs_ont_1g012770,Cs_ont_9g018450,Cs_ont_4g011270,Cs_ont_3g029250,Cs_ont_5g036070,Cs_ont_6g026410,Cs_ont_8g020090
11	MF	GO:0034061	DNA polymerase activity	685/8003	1438/21901	1.0315e-13	1.0988e-10	685	652	Cs_ont_4g013170,Cs_ont_3g028460,Cs_ont_2g021450,Novel27647,Cs_ont_5g016080,Novel21722,Novel08769,Cs_ont_5g026730,Cs_ont_4g015200,Novel00517,Novel00449,Cs_ont_6g021180,Cs_ont_9g012880,Novel20276,Cs_ont_6g021770,Novel07305,Novel19483,Cs_ont_8g015220,Cs_ont_3g024560,Cs_ont_8g017820,Novel17230,Cs_ont_6g021920,Novel17162,Novel11309,Cs_ont_7g007130,Cs_ont_4g010730,Cs_ont_8g019460,Cs_ont_9g011560,Novel0…		33	Cs_ont_5g026480,Cs_ont_9g018450,Cs_ont_9g016930,Cs_ont_1g012770,Cs_ont_1g014010,Cs_ont_6g024140,Cs_ont_4g020120,Cs_ont_9g013520,Cs_ont_2g019240,Cs_ont_5g023460,Cs_ont_5g024000,Cs_ont_5g026900,Cs_ont_8g020090,Cs_ont_6g026410,Cs_ont_5g036070,Cs_ont_8g002940,Cs_ont_3g008760,Cs_ont_3g029250,Cs_ont_4g011270,Cs_ont_5g022810,Cs_ont_3g028350,Cs_ont_8g000110,Cs_ont_9g025030,Cs_ont_8g016370,Cs_ont_3g026600…
12	MF	GO:0016779	nucleotidyltransferase activity	845/8003	1935/21901	2.6365e-09	1.6049e-06	845	784	Cs_ont_4g010980,Novel00901,Novel21519,Novel11330,Cs_ont_2g021350,Cs_ont_7g016970,Cs_ont_6g022490,Cs_ont_4g023160,Novel27575,Cs_ont_3g029460,Cs_ont_3g027020,Cs_ont_3g028100,Cs_ont_5g029520,Novel12620,Novel27411,Novel19616,Novel14321,Cs_ont_6g001840,Cs_ont_7g010430,Cs_ont_2g028380,Novel24862,Cs_ont_6g024380,Novel11524,Novel00392,Cs_ont_7g022710,Cs_ont_2g009670,Cs_ont_5g018370,Cs_ont_7g010740,Cs_ont…		61	Cs_ont_4g011270,Cs_ont_3g029250,Cs_ont_3g029060,Cs_ont_3g008760,Cs_ont_8g002940,Cs_ont_9g023230,Cs_ont_5g036070,Cs_ont_6g026410,Cs_ont_8g020090,Cs_ont_3g030630,Cs_ont_6g015890,Cs_ont_5g026900,Cs_ont_6g024140,Cs_ont_5g022660,Cs_ont_9g000120,Cs_ont_5g023460,Cs_ont_5g024000,Cs_ont_2g019240,Cs_ont_9g013520,Cs_ont_4g020120,Novel22771,Cs_ont_7g005330,Cs_ont_1g014010,Cs_ont_9g005000,Cs_ont_6g018840,Cs_o…
13	MF	GO:0046906	tetrapyrrole binding	251/8003	556/21901	4.9507e-05	0.021095	251	221	Cs_ont_7g008930,Cs_ont_3g007500,Cs_ont_1g021960,Cs_ont_8g020280,Cs_ont_3g003910,Cs_ont_1g003570,Cs_ont_5g017410,Cs_ont_1g007790,Cs_ont_5g014140,Cs_ont_2g018550,Cs_ont_2g017240,Cs_ont_8g023080,Cs_ont_1g007820,Cs_ont_7g006770,Cs_ont_3g009000,Cs_ont_7g014240,Cs_ont_Un000190,Cs_ont_6g007230,Cs_ont_1g001440,Cs_ont_1g002590,Cs_ont_7g020920,Cs_ont_3g006590,Cs_ont_5g016070,Cs_ont_5g034820,Cs_ont_9g003770…		30	Cs_ont_5g006370,Cs_ont_3g026600,Cs_ont_5g042990,Cs_ont_2g009440,Cs_ont_7g022220,Cs_ont_2g034310,Cs_ont_3g020990,Cs_ont_4g020320,Cs_ont_1g009220,Cs_ont_9g013520,Cs_ont_3g021050,Cs_ont_3g026440,Cs_ont_2g010390,Cs_ont_3g020980,Cs_ont_5g009240,Cs_ont_5g017660,Cs_ont_1g021510,Cs_ont_8g011790,Cs_ont_3g001020,Cs_ont_7g017200,Cs_ont_3g011290,Cs_ont_1g024260,Cs_ont_3g029060,Cs_ont_2g029690,Cs_ont_7g023000…
14	MF	GO:0030599	pectinesterase activity	61/8003	107/21901	0.00012368	0.036657	61	57	Cs_ont_4g020410,Cs_ont_9g023890,Cs_ont_9g001090,Cs_ont_4g022730,Cs_ont_6g011630,Cs_ont_5g007910,Cs_ont_6g022780,Cs_ont_8g021540,Cs_ont_9g001070,Cs_ont_5g041640,Cs_ont_3g032280,Cs_ont_4g009340,Cs_ont_3g014940,Cs_ont_9g023940,Cs_ont_7g024120,Cs_ont_3g029780,Cs_ont_3g032240,Cs_ont_3g029800,Cs_ont_3g014930,Cs_ont_9g023990,Cs_ont_5g006510,Cs_ont_2g022310,Cs_ont_1g004920,Cs_ont_5g040520,Cs_ont_7g008920…		4	Cs_ont_3g014850,Cs_ont_2g013180,Cs_ont_4g022700,Cs_ont_9g013280
15	MF	GO:0003723	RNA binding	881/8003	2148/21901	0.00012904	0.036657	881	806	Cs_ont_4g015570,Cs_ont_3g024420,Cs_ont_6g025740,Cs_ont_Un000240,Cs_ont_6g026700,Cs_ont_8g017380,Cs_ont_7g010900,Cs_ont_3g024270,Novel17235,Novel17211,Novel09861,Novel24899,Cs_ont_2g021870,Cs_ont_4g014630,Novel13823,Cs_ont_1g002470,Cs_ont_7g013020,Novel09844,Cs_ont_5g044610,Cs_ont_1g025030,Novel27528,Cs_ont_7g015980,Novel21592,Cs_ont_8g012290,Novel19475,Cs_ont_2g010510,Cs_ont_5g030630,Novel09891,C…		75	Cs_ont_9g013000,Cs_ont_4g018950,Cs_ont_9g019340,Cs_ont_2g031590,Cs_ont_7g014360,Cs_ont_3g021760,Cs_ont_9g000910,Cs_ont_3g016870,Cs_ont_1g009520,Cs_ont_7g005590,Cs_ont_8g021110,Cs_ont_9g023770,Cs_ont_2g034580,Cs_ont_4g024880,Cs_ont_9g018350,Cs_ont_2g004790,Cs_ont_1g010860,Cs_ont_5g049790,Cs_ont_6g008540,Cs_ont_6g024510,Cs_ont_5g001840,Cs_ont_5g022810,Cs_ont_3g020260,Cs_ont_1g007400,Cs_ont_4g023140…
16	MF	GO:0020037	heme binding	235/8003	525/21901	0.00017625	0.046938	235	206	Cs_ont_1g009580,Cs_ont_6g007220,Cs_ont_6g025610,Cs_ont_7g007300,Cs_ont_5g037810,Cs_ont_2g007000,Cs_ont_2g034180,Cs_ont_8g008160,Cs_ont_1g009740,Cs_ont_2g017850,Cs_ont_1g024240,Cs_ont_6g013220,Cs_ont_6g010670,Cs_ont_2g012240,Cs_ont_Un005500,Cs_ont_5g043920,Cs_ont_2g013240,Cs_ont_1g001300,Cs_ont_6g003200,Cs_ont_1g016820,Cs_ont_6g013400,Cs_ont_1g016430,Cs_ont_5g044900,Cs_ont_7g018670,Cs_ont_4g010620…		29	Cs_ont_4g002390,Cs_ont_7g017180,Cs_ont_1g020860,Cs_ont_5g038430,Cs_ont_9g016410,Cs_ont_7g023000,Cs_ont_2g029690,Cs_ont_7g017200,Cs_ont_3g001020,Cs_ont_1g024260,Cs_ont_3g029060,Cs_ont_3g011290,Cs_ont_3g020980,Cs_ont_2g010390,Cs_ont_3g026440,Cs_ont_9g013520,Cs_ont_3g021050,Cs_ont_1g021510,Cs_ont_5g017660,Cs_ont_5g009240,Cs_ont_4g020320,Cs_ont_1g009220,Cs_ont_2g034310,Cs_ont_3g020990,Cs_ont_3g026600…
	Total							7367	6898			469
Guanxi pomelo
1	BP	GO:0006278	RNA-dependent DNA replication	478/6113	1296/21901	1.7557e-13	2.4937e-10	478	462	Cs_ont_9g015200,Cs_ont_Un002810,Novel17397,Cs_ont_8g014660,Novel24862,Cs_ont_4g007770,Cs_ont_9g020570,Cs_ont_3g027450,Cs_ont_5g022590,Novel26408,Novel26301,Novel19617,Cs_ont_Un000940,Cs_ont_7g009100,Cs_ont_5g033740,Novel14380,Cs_ont_3g026400,Cs_ont_9g010430,Novel27434,Cs_ont_8g021740,Novel14618,Cs_ont_2g027070,Novel19510,Novel24797,Cs_ont_8g018250,Novel13706,Cs_ont_3g019600,Novel21519,Novel13785,…		16	Cs_ont_3g016870,Cs_ont_3g031990,Cs_ont_6g024140,Cs_ont_4g011330,Cs_ont_4g024120,Cs_ont_9g025030,Cs_ont_8g016370,Cs_ont_8g020090,Cs_ont_7g002910,Cs_ont_8g011600,Cs_ont_7g006530,Cs_ont_3g031500,Cs_ont_7g007560,Cs_ont_8g021370,Cs_ont_1g007570,Cs_ont_6g025340
2	BP	GO:0006259	DNA metabolic process	1150/6113	3459/21901	3.2061e-13	3.4153e-10	1150	1086	Cs_ont_6g012530,Novel07253,Cs_ont_6g026700,Cs_ont_3g025800,Cs_ont_9g011750,Cs_ont_8g011310,Novel00400,Novel19457,Cs_ont_3g013380,Novel10078,Cs_ont_4g011770,Cs_ont_7g008720,Novel01547,Cs_ont_5g017720,Novel17380,Cs_ont_2g030560,Cs_ont_7g019530,Novel07264,Cs_ont_2g031140,Cs_ont_3g028460,Novel27584,Cs_ont_9g010690,Cs_ont_6g022550,Cs_ont_8g016400,Novel01037,Novel13921,Novel13808,Cs_ont_8g012540,Cs_ont…		64	Cs_ont_7g002630,Cs_ont_6g025340,Cs_ont_9g023990,Cs_ont_7g015500,Cs_ont_6g004400,Cs_ont_8g021090,Cs_ont_5g043210,Cs_ont_5g038170,Cs_ont_8g016370,Cs_ont_3g016870,Cs_ont_5g001200,Cs_ont_7g006100,Cs_ont_4g005660,Cs_ont_7g007560,Cs_ont_3g030440,Cs_ont_4g020060,Cs_ont_1g007570,Cs_ont_6g005520,Cs_ont_3g028270,Cs_ont_8g020090,Cs_ont_2g033770,Cs_ont_2g026890,Cs_ont_5g030100,Cs_ont_4g026150,Cs_ont_9g011480…
3	BP	GO:0015074	DNA integration	509/6113	1407/21901	1.8801e-12	1.6022e-09	509	489	Novel22853,Novel13657,Cs_ont_5g026460,Novel24694,Cs_ont_1g016430,Novel07361,Novel26423,Cs_ont_8g014470,Cs_ont_4g007760,Cs_ont_4g017270,Cs_ont_8g014540,Novel19456,Novel27454,Novel13781,Novel10017,Novel22677,Novel13933,Cs_ont_7g006540,Novel13843,Cs_ont_8g014120,Cs_ont_9g020000,Novel02286,Novel24951,Cs_ont_5g032660,Cs_ont_3g018010,Novel17313,Cs_ont_8g013530,Novel07130,Novel00428,Novel17230,Cs_ont_3g…		20	Cs_ont_7g006530,Cs_ont_6g020140,Cs_ont_8g020090,Cs_ont_5g026940,Cs_ont_7g002910,Cs_ont_3g022500,Cs_ont_8g021370,Cs_ont_3g030440,Cs_ont_7g007560,Cs_ont_4g011330,Cs_ont_7g006100,Cs_ont_6g024140,Cs_ont_3g028430,Cs_ont_8g008380,Cs_ont_5g020440,Cs_ont_3g016870,Cs_ont_5g028100,Cs_ont_8g016370,Cs_ont_5g024180,Cs_ont_4g024120
4	BP	GO:0006260	DNA replication	584/6113	1722/21901	1.324e-08	7.0518e-06	584	555	Novel27589,Cs_ont_8g014850,Cs_ont_8g000470,Novel07094,Cs_ont_3g031070,Cs_ont_5g023840,Cs_ont_1g005980,Cs_ont_8g013630,Novel24896,Novel09970,Novel08761,Cs_ont_3g027440,Novel27647,Cs_ont_5g010150,Novel01541,Cs_ont_5g004040,Cs_ont_3g020480,Cs_ont_8g020490,Cs_ont_5g032100,Novel27477,Cs_ont_4g009420,Novel00901,Cs_ont_5g001190,Cs_ont_3g004320,Cs_ont_3g024250,Novel09844,Cs_ont_9g018000,Cs_ont_9g014420,C…		29	Cs_ont_1g000260,Cs_ont_9g025030,Cs_ont_4g024120,Cs_ont_9g011480,Cs_ont_6g024140,Cs_ont_6g005140,Cs_ont_3g031990,Cs_ont_3g013170,Cs_ont_1g007570,Cs_ont_4g005660,Cs_ont_8g021370,Cs_ont_7g007560,Cs_ont_3g031500,Cs_ont_5g030100,Cs_ont_8g011600,Cs_ont_7g002910,Cs_ont_8g020090,Cs_ont_8g016370,Cs_ont_5g043210,Cs_ont_7g003290,Cs_ont_4g011330,Cs_ont_5g001200,Cs_ont_3g016870,Cs_ont_6g025340,Cs_ont_1g029550…
5	BP	GO:0015977	carbon fixation	11/6113	13/21901	3.9657e-05	0.011265	11	11	Cs_ont_Un001520,Cs_ont_6g006800,Cs_ont_9g018690,Cs_ont_Un000920,Cs_ont_Un005470,Cs_ont_2g026560,Cs_ont_2g026550,Cs_ont_8g022180,Cs_ont_Un000970,Cs_ont_Un005460,Cs_ont_Un000220		0
6	BP	GO:0009767	photosynthetic electron transport chain	13/6113	19/21901	0.00020692	0.038333	13	11	Cs_ont_Un000460,Cs_ont_4g009980,Cs_ont_Un000380,Cs_ont_3g023820,Cs_ont_1g025230,Cs_ont_Un000240,Cs_ont_8g019770,Cs_ont_Un005520,Cs_ont_6g006780,Cs_ont_Un005390,Novel00776		2	Cs_ont_8g020090,Cs_ont_5g000200
7	BP	GO:0006313	transposition, DNA-mediated	99/6113	264/21901	0.00025981	0.040373	99	94	Cs_ont_9g011730,Cs_ont_2g023230,Novel01504,Cs_ont_8g014090,Cs_ont_5g022290,Novel14525,Cs_ont_8g012510,Cs_ont_5g020550,Cs_ont_7g021450,Cs_ont_5g041190,Cs_ont_6g010340,Novel07258,Cs_ont_8g019130,Novel01547,Novel13844,Cs_ont_9g014640,Cs_ont_2g022740,Novel07308,Cs_ont_2g030170,Cs_ont_8g019120,Cs_ont_7g011430,Novel22743,Cs_ont_3g024070,Cs_ont_2g020380,Cs_ont_4g018210,Novel24795,Cs_ont_4g017050,Cs_ont_…		5	Cs_ont_7g007560,Cs_ont_4g005660,Cs_ont_3g019990,Cs_ont_8g016370,Cs_ont_7g012400
8	BP	GO:0032196	transposition	99/6113	264/21901	0.00025981	0.040373	99	94	Cs_ont_7g023600,Cs_ont_1g009690,Cs_ont_3g031430,Novel26352,Cs_ont_8g009130,Cs_ont_1g008430,Cs_ont_7g007240,Cs_ont_8g014260,Cs_ont_1g015490,Cs_ont_6g022940,Cs_ont_7g003360,Novel13758,Cs_ont_1g028870,Cs_ont_3g026510,Cs_ont_6g009110,Novel27436,Cs_ont_8g017010,Cs_ont_5g004500,Cs_ont_3g017950,Cs_ont_5g016640,Novel17283,Cs_ont_3g012570,Novel26341,Cs_ont_5g031920,Novel14518,Cs_ont_9g009920,Cs_ont_9g0194…		5	Cs_ont_7g012400,Cs_ont_8g016370,Cs_ont_3g019990,Cs_ont_4g005660,Cs_ont_7g007560
9	CC	GO:0009522	photosystem I	37/6113	68/21901	1.5191e-05	0.0046236	37	30	Cs_ont_2g031320,Novel28932,Cs_ont_2g021350,Cs_ont_9g018790,Cs_ont_1g007820,Cs_ont_5g034920,Cs_ont_1g027910,Cs_ont_7g027950,Cs_ont_4g002980,Cs_ont_7g026580,Cs_ont_9g020570,Cs_ont_Un000460,Cs_ont_Un000200,Cs_ont_7g014700,Novel20136,Cs_ont_2g010720,Cs_ont_9g015490,Cs_ont_4g016650,Cs_ont_3g028820,Cs_ont_Un000410,Cs_ont_Un006040,Cs_ont_6g006780,Cs_ont_Un000240,Cs_ont_5g023790,Cs_ont_1g005130,Cs_ont_8g…		7	Cs_ont_9g005310,Cs_ont_4g021730,Cs_ont_5g010360,Cs_ont_6g021700,Cs_ont_2g009080,Cs_ont_1g016810,Cs_ont_2g007730
10	MF	GO:0043531	ADP binding	203/6113	451/21901	2.8385e-14	1.2095e-10	203	197	Cs_ont_1g020530,Cs_ont_8g019180,Cs_ont_5g021810,Cs_ont_1g012240,Novel08885,Cs_ont_4g025250,Novel26248,Cs_ont_3g018870,Cs_ont_5g020660,Cs_ont_9g010520,Cs_ont_1g011530,Cs_ont_1g006430,Cs_ont_5g025460,Cs_ont_8g019780,Cs_ont_5g021800,Novel02447,Novel02455,Novel00913,Cs_ont_4g014650,Cs_ont_5g024160,Cs_ont_8g015830,Novel14300,Cs_ont_5g022760,Cs_ont_5g025430,Cs_ont_8g012300,Cs_ont_5g023790,Cs_ont_5g0326…		6	Cs_ont_1g012600,Cs_ont_1g011220,Cs_ont_5g024180,Cs_ont_7g012030,Cs_ont_6g025340,Cs_ont_5g024070
11	MF	GO:0003964	RNA-directed DNA polymerase activity	483/6113	1304/21901	5.7194e-14	1.2185e-10	483	467	Novel24862,Cs_ont_8g014660,Novel17397,Cs_ont_9g020570,Cs_ont_4g007770,Cs_ont_9g015200,Cs_ont_Un002810,Cs_ont_Un000940,Cs_ont_7g009100,Novel26301,Novel26408,Cs_ont_5g022590,Cs_ont_3g027450,Novel19617,Novel27434,Cs_ont_9g010430,Cs_ont_3g026400,Novel14380,Cs_ont_5g033740,Cs_ont_2g027070,Novel24797,Novel19510,Novel14618,Cs_ont_8g021740,Novel21519,Cs_ont_8g018250,Cs_ont_3g019600,Novel13706,Cs_ont_5g03…		16	Cs_ont_3g016870,Cs_ont_3g031990,Cs_ont_6g024140,Cs_ont_4g011330,Cs_ont_4g024120,Cs_ont_9g025030,Cs_ont_8g016370,Cs_ont_8g020090,Cs_ont_7g002910,Cs_ont_8g011600,Cs_ont_7g006530,Cs_ont_3g031500,Cs_ont_7g007560,Cs_ont_8g021370,Cs_ont_1g007570,Cs_ont_6g025340
12	MF	GO:0034061	DNA polymerase activity	511/6113	1438/21901	3.6934e-11	2.623e-08	511	492	Cs_ont_8g014370,Novel17230,Cs_ont_8g013530,Novel19581,Cs_ont_8g015460,Cs_ont_3g018010,Cs_ont_9g012640,Novel13772,Novel27472,Novel11432,Novel24899,Novel24959,Novel08826,Cs_ont_4g021400,Cs_ont_8g014540,Novel19456,Cs_ont_3g024220,Novel21550,Cs_ont_8g014470,Cs_ont_4g016650,Cs_ont_1g016430,Cs_ont_5g026460,Cs_ont_5g015600,Novel00771,Cs_ont_Un005620,Cs_ont_9g014360,Cs_ont_9g020000,Cs_ont_8g014120,Cs_ont…		19	Cs_ont_7g006530,Cs_ont_8g011600,Cs_ont_8g020090,Cs_ont_7g002910,Cs_ont_6g025340,Cs_ont_1g007570,Cs_ont_3g031500,Cs_ont_7g007560,Cs_ont_8g021370,Cs_ont_6g024140,Cs_ont_4g011330,Cs_ont_3g031990,Cs_ont_3g016870,Cs_ont_8g016370,Cs_ont_1g000260,Cs_ont_9g025030,Cs_ont_7g003290,Cs_ont_3g032590,Cs_ont_4g024120
13	MF	GO:0046906	tetrapyrrole binding	214/6113	556/21901	5.4894e-09	3.3415e-06	214	177	Cs_ont_4g022010,Cs_ont_3g009000,Cs_ont_4g012250,Cs_ont_2g030550,Cs_ont_2g005880,Cs_ont_1g001470,Cs_ont_7g015480,Cs_ont_7g020920,Cs_ont_7g008930,Cs_ont_5g005980,Cs_ont_7g014210,Cs_ont_1g001450,Cs_ont_9g021770,Cs_ont_7g003070,Cs_ont_5g023410,Cs_ont_7g023490,Cs_ont_5g040470,Cs_ont_2g007900,Cs_ont_8g020280,Cs_ont_9g014640,Cs_ont_1g002170,Cs_ont_2g028180,Cs_ont_2g007910,Cs_ont_3g008800,Cs_ont_2g034180…		37	Cs_ont_2g034290,Cs_ont_6g004270,Cs_ont_1g009250,Cs_ont_3g011290,Cs_ont_4g006120,Cs_ont_2g013240,Cs_ont_7g017590,Cs_ont_7g019110,Cs_ont_1g009580,Cs_ont_8g007680,Cs_ont_3g001800,Cs_ont_5g013510,Cs_ont_5g017440,Cs_ont_8g024610,Cs_ont_1g021960,Cs_ont_5g042870,Cs_ont_5g007860,Cs_ont_1g009640,Cs_ont_1g021510,Cs_ont_1g010900,Cs_ont_1g008320,Cs_ont_9g013210,Cs_ont_2g023460,Cs_ont_1g025380,Cs_ont_1g025720…
14	MF	GO:0016779	nucleotidyltransferase activity	645/6113	1935/21901	4.685e-08	2.2181e-05	645	608	Cs_ont_4g009280,Novel02305,Cs_ont_7g013020,Cs_ont_6g002580,Novel21559,Novel22744,Novel00793,Novel26222,Cs_ont_7g008910,Novel09846,Cs_ont_8g018460,Cs_ont_7g011810,Cs_ont_7g010740,Novel13737,Cs_ont_8g003790,Novel07197,Cs_ont_9g007080,Cs_ont_3g017120,Novel07151,Novel13876,Cs_ont_9g013700,Novel26220,Cs_ont_4g004840,Cs_ont_2g007900,Cs_ont_1g009720,Novel00761,Cs_ont_9g014420,Cs_ont_9g018000,Novel09844,…		37	Cs_ont_4g024120,Cs_ont_9g011480,Cs_ont_3g030200,Cs_ont_9g025030,Cs_ont_1g000260,Cs_ont_8g001460,Cs_ont_3g031990,Cs_ont_7g002060,Cs_ont_6g024140,Cs_ont_8g021370,Cs_ont_3g031500,Cs_ont_7g007560,Cs_ont_3g030440,Cs_ont_5g015490,Cs_ont_6g021360,Cs_ont_1g007570,Cs_ont_4g005520,Cs_ont_9g010670,Cs_ont_8g020090,Cs_ont_7g002910,Cs_ont_2g007550,Cs_ont_8g011600,Cs_ont_6g020250,Cs_ont_3g032590,Cs_ont_7g003290…
15	MF	GO:0020037	heme binding	197/6113	525/21901	1.3845e-07	5.8995e-05	197	160	Cs_ont_5g003300,Cs_ont_9g003780,Cs_ont_5g018430,Cs_ont_2g021120,Cs_ont_1g003090,Novel28798,Cs_ont_1g005150,Cs_ont_5g019720,Cs_ont_2g029670,Cs_ont_6g006130,Novel08889,Cs_ont_1g001430,Cs_ont_2g007100,Cs_ont_1g005240,Cs_ont_8g023220,Cs_ont_8g013080,Cs_ont_5g034620,Novel28788,Cs_ont_7g014220,Cs_ont_Un005420,Cs_ont_6g002450,Cs_ont_5g033590,Cs_ont_9g011360,Cs_ont_1g028210,Cs_ont_5g044850,Cs_ont_9g00114…		37	Cs_ont_3g001800,Cs_ont_8g024610,Cs_ont_5g017440,Cs_ont_5g013510,Cs_ont_5g042870,Cs_ont_1g021960,Cs_ont_1g021510,Cs_ont_5g007860,Cs_ont_1g009640,Cs_ont_2g034290,Cs_ont_6g004270,Cs_ont_1g009250,Cs_ont_3g011290,Cs_ont_4g006120,Cs_ont_8g007680,Cs_ont_2g013240,Cs_ont_7g017590,Cs_ont_1g009580,Cs_ont_7g019110,Cs_ont_3g028310,Cs_ont_1g010980,Cs_ont_6g010670,Cs_ont_9g018960,Cs_ont_6g002270,Cs_ont_3g020980…
16	MF	GO:0016705	oxidoreductase activity, acting on paired donors, with incorporation or reduction of molecular oxygen	232/6113	653/21901	8.8515e-06	0.0034092	232	200	Cs_ont_8g028870,Cs_ont_7g009580,Cs_ont_5g044850,Cs_ont_9g021830,Cs_ont_6g007750,Cs_ont_7g010800,Cs_ont_9g000710,Cs_ont_9g025850,Cs_ont_4g022440,Cs_ont_9g024890,Novel24881,Cs_ont_5g023220,Cs_ont_5g033590,Cs_ont_6g002450,Cs_ont_8g000500,Cs_ont_4g017310,Cs_ont_7g014220,Cs_ont_5g010890,Cs_ont_4g017260,Cs_ont_9g011360,Cs_ont_4g024780,Cs_ont_1g028210,Cs_ont_1g001430,Cs_ont_7g006900,Cs_ont_9g015490,Cs_o…		32	Cs_ont_2g035040,Cs_ont_2g034070,Cs_ont_1g009640,Cs_ont_5g042870,Cs_ont_8g024610,Cs_ont_3g023460,Cs_ont_5g013510,Cs_ont_5g017440,Cs_ont_4g027780,Cs_ont_8g007680,Cs_ont_2g013240,Cs_ont_1g009580,Cs_ont_1g009250,Cs_ont_3g021080,Cs_ont_3g020980,Cs_ont_9g009330,Cs_ont_5g040040,Cs_ont_5g035620,Cs_ont_9g018960,Cs_ont_3g028310,Cs_ont_1g010980,Cs_ont_5g002150,Cs_ont_9g024120,Cs_ont_2g033130,Cs_ont_5g026940…
17	MF	GO:0005506	iron ion binding	175/6113	479/21901	9.6011e-06	0.0034092	175	146	Cs_ont_1g013230,Cs_ont_8g019630,Cs_ont_5g020380,Cs_ont_4g010610,Cs_ont_4g020370,Cs_ont_4g006050,Cs_ont_3g003910,Cs_ont_5g027930,Cs_ont_5g034570,Novel07253,Cs_ont_3g021510,Cs_ont_9g021780,Cs_ont_4g022010,Cs_ont_2g030550,Cs_ont_2g005880,Cs_ont_1g001470,Cs_ont_7g015480,Cs_ont_7g020920,Cs_ont_5g005980,Cs_ont_7g014210,Cs_ont_1g001450,Cs_ont_9g021770,Cs_ont_7g003070,Cs_ont_5g023410,Cs_ont_7g023490,Cs_o…		29	Cs_ont_1g009250,Cs_ont_2g013240,Cs_ont_1g009580,Cs_ont_8g007680,Cs_ont_5g000200,Cs_ont_6g018590,Cs_ont_5g042870,Cs_ont_1g009640,Cs_ont_2g008260,Cs_ont_5g013510,Cs_ont_5g017440,Cs_ont_8g024610,Cs_ont_2g023460,Cs_ont_1g025720,Cs_ont_2g033130,Cs_ont_7g002910,Cs_ont_2g007000,Cs_ont_9g024120,Cs_ont_1g010900,Cs_ont_1g008320,Cs_ont_3g020980,Cs_ont_9g023930,Cs_ont_8g018910,Cs_ont_4g024590,Cs_ont_3g021080…
18	MF	GO:0008762	UDP-N-acetylmuramate dehydrogenase activity	33/6113	61/21901	1.1984e-05	0.003928	33	30	Cs_ont_3g029510,Cs_ont_3g029490,Cs_ont_4g010870,Cs_ont_1g015730,Cs_ont_3g029560,Cs_ont_2g008530,Cs_ont_2g008510,Cs_ont_3g029530,Cs_ont_3g003070,Cs_ont_9g018520,Cs_ont_3g029550,Cs_ont_5g024940,Cs_ont_9g026700,Cs_ont_4g010800,Cs_ont_2g008520,Cs_ont_2g008550,Cs_ont_4g010820,Cs_ont_2g008430,Cs_ont_2g008370,Cs_ont_4g023260,Cs_ont_1g009370,Cs_ont_2g008310,Cs_ont_2g008590,Cs_ont_2g008450,Cs_ont_2g008480…		3	Cs_ont_4g004130,Cs_ont_6g004030,Cs_ont_7g000970
19	MF	GO:0008137	NADH dehydrogenase (ubiquinone) activity	84/6113	206/21901	5.5489e-05	0.013908	84	77	Cs_ont_Un000750,Cs_ont_5g020380,Cs_ont_Un000280,Novel26215,Cs_ont_9g014210,Cs_ont_9g013700,Cs_ont_3g023640,Cs_ont_2g010540,Cs_ont_Un000140,Cs_ont_9g010430,Cs_ont_9g011670,Cs_ont_Un000510,Cs_ont_2g013860,Cs_ont_2g029340,Cs_ont_2g005890,Cs_ont_4g010610,Cs_ont_4g010800,Cs_ont_4g017450,Cs_ont_4g010860,Cs_ont_3g001140,Cs_ont_5g035380,Novel13953,Cs_ont_9g023290,Cs_ont_2g002630,Cs_ont_7g023850,Cs_ont_8g…		7	Cs_ont_4g024930,Cs_ont_2g033130,Cs_ont_3g031990,Cs_ont_6g015940,Cs_ont_9g004960,Cs_ont_3g022500,Cs_ont_6g000350
20	MF	GO:0050136	NADH dehydrogenase (quinone) activity	84/6113	206/21901	5.5489e-05	0.013908	84	77	Cs_ont_4g012060,Cs_ont_7g005620,Cs_ont_3g001130,Cs_ont_Un001910,Cs_ont_5g036130,Cs_ont_7g027800,Cs_ont_3g029220,Cs_ont_Un004600,Cs_ont_3g001140,Cs_ont_4g010860,Cs_ont_4g010800,Cs_ont_4g017450,Cs_ont_9g023290,Novel13953,Cs_ont_5g035380,Cs_ont_8g013960,Novel22726,Cs_ont_7g023850,Cs_ont_2g002630,Cs_ont_9g010430,Cs_ont_Un000140,Cs_ont_2g010540,Cs_ont_2g029340,Cs_ont_2g013860,Cs_ont_9g011670,Cs_ont_Un…		7	Cs_ont_3g031990,Cs_ont_4g024930,Cs_ont_2g033130,Cs_ont_3g022500,Cs_ont_6g000350,Cs_ont_6g015940,Cs_ont_9g004960
21	MF	GO:0016984	ribulose-bisphosphate carboxylase activity	7/6113	7/21901	0.00010814	0.025599	7	7	Cs_ont_Un000970,Cs_ont_Un001520,Cs_ont_Un005460,Cs_ont_Un000220,Cs_ont_6g006800,Cs_ont_Un000920,Cs_ont_Un005470		0
22	MF	GO:0003723	RNA binding	685/6113	2148/21901	0.00011815	0.026496	685	640	Cs_ont_4g021400,Novel08826,Novel24959,Novel24899,Cs_ont_2g006980,Cs_ont_Un000870,Novel11432,Novel13772,Cs_ont_1g021670,Novel27472,Novel19581,Cs_ont_3g018010,Novel17230,Cs_ont_5g007280,Cs_ont_4g020240,Cs_ont_9g014360,Cs_ont_5g015600,Cs_ont_7g022000,Cs_ont_4g016650,Cs_ont_3g024220,Novel19456,Novel11512,Cs_ont_1g007340,Novel24755,Novel24880,Cs_ont_9g014460,Cs_ont_8g015830,Cs_ont_7g011400,Novel26291,…		45	Cs_ont_6g020250,Cs_ont_8g011600,Cs_ont_1g004790,Cs_ont_9g000910,Cs_ont_5g023170,Cs_ont_9g000660,Cs_ont_4g018950,Cs_ont_7g002910,Cs_ont_8g020090,Cs_ont_8g020880,Cs_ont_1g007570,Cs_ont_2g004790,Cs_ont_7g007560,Cs_ont_3g031500,Cs_ont_8g021370,Cs_ont_6g024140,Cs_ont_5g001840,Cs_ont_5g014610,Cs_ont_3g031990,Cs_ont_9g025030,Cs_ont_7g021040,Cs_ont_4g025860,Cs_ont_6g017990,Cs_ont_8g022960,Cs_ont_6g000540…
23	MF	GO:0003954	NADH dehydrogenase activity	84/6113	211/21901	0.000144	0.030679	84	77	Novel11432,Cs_ont_Un000870,Cs_ont_Un001400,Cs_ont_Un004490,Cs_ont_Un000310,Cs_ont_3g024270,Cs_ont_5g028640,Cs_ont_3g015680,Cs_ont_Un002860,Cs_ont_6g006780,Cs_ont_Un000240,Cs_ont_Un001380,Cs_ont_Un000530,Cs_ont_7g013050,Cs_ont_Un000790,Cs_ont_6g025850,Cs_ont_6g025630,Cs_ont_Un003940,Cs_ont_8g015660,Cs_ont_1g007080,Cs_ont_Un003950,Cs_ont_6g010220,Cs_ont_Un000290,Cs_ont_5g028090,Cs_ont_Un000120,Cs_o…		7	Cs_ont_6g000350,Cs_ont_3g022500,Cs_ont_9g004960,Cs_ont_6g015940,Cs_ont_3g031990,Cs_ont_2g033130,Cs_ont_4g024930
24	MF	GO:0004803	transposase activity	95/6113	249/21901	0.00015608	0.031669	95	91	Novel01504,Cs_ont_5g022290,Cs_ont_8g014090,Cs_ont_8g012510,Novel14525,Cs_ont_9g011730,Cs_ont_2g023230,Novel13844,Novel01547,Cs_ont_2g022740,Cs_ont_9g014640,Novel07308,Cs_ont_5g020550,Novel07258,Cs_ont_6g010340,Cs_ont_5g041190,Cs_ont_7g021450,Cs_ont_8g019130,Novel24795,Cs_ont_2g020380,Cs_ont_4g018210,Novel01062,Cs_ont_3g013380,Cs_ont_4g017050,Cs_ont_5g023800,Cs_ont_2g030170,Cs_ont_7g011430,Novel22…		4	Cs_ont_7g007560,Cs_ont_4g005660,Cs_ont_3g019990,Cs_ont_7g012400
25	MF	GO:0016655	oxidoreductase activity, acting on NAD(P)H, quinone or similar compound as acceptor	99/6113	256/21901	0.00016566	0.032085	99	90	Cs_ont_4g010860,Cs_ont_4g010800,Cs_ont_4g017450,Cs_ont_3g001140,Cs_ont_3g008670,Cs_ont_7g023850,Cs_ont_2g002630,Cs_ont_Un002300,Novel22726,Cs_ont_8g013960,Novel13953,Cs_ont_5g035380,Cs_ont_9g023290,Cs_ont_3g008660,Cs_ont_3g001130,Cs_ont_7g005620,Cs_ont_4g012060,Cs_ont_1g019890,Cs_ont_3g029220,Cs_ont_Un004600,Cs_ont_7g027800,Cs_ont_Un001910,Cs_ont_5g036130,Cs_ont_Un000280,Cs_ont_5g020380,Cs_ont_Un…		9	Cs_ont_3g031990,Cs_ont_2g005650,Cs_ont_2g013090,Cs_ont_4g024930,Cs_ont_2g033130,Cs_ont_3g022500,Cs_ont_6g000350,Cs_ont_6g015940,Cs_ont_9g004960
26	MF	GO:0016775	phosphotransferase activity, nitrogenous group as acceptor	48/6113	105/21901	0.00022111	0.039257	48	42	Cs_ont_5g007160,Cs_ont_3g013960,Cs_ont_4g011540,Cs_ont_7g013020,Cs_ont_Un003700,Cs_ont_7g007240,Cs_ont_7g008180,Cs_ont_5g029520,Novel13714,Cs_ont_4g023150,Cs_ont_9g004580,Novel27523,Cs_ont_7g000570,Cs_ont_2g029080,Cs_ont_4g016410,Cs_ont_Un003540,Cs_ont_4g000970,Cs_ont_8g019010,Cs_ont_9g001370,Cs_ont_5g028090,Cs_ont_6g009530,Cs_ont_9g006300,Cs_ont_8g014540,Cs_ont_4g018540,Cs_ont_6g004330,Cs_ont_6g…		6	Cs_ont_4g005660,Cs_ont_9g025030,Cs_ont_9g027480,Cs_ont_5g003990,Cs_ont_7g023020,Cs_ont_2g017800
27	MF	GO:0016168	chlorophyll binding	9/6113	11/21901	0.00025017	0.040373	9	9	Cs_ont_Un000380,Cs_ont_3g023820,Cs_ont_1g025230,Cs_ont_Un000460,Cs_ont_4g009980,Cs_ont_6g006780,Cs_ont_Un005390,Cs_ont_Un000240,Cs_ont_Un005520		0
28	MF	GO:0005199	structural constituent of cell wall	14/6113	21/21901	0.0002653	0.040373	14	10	Cs_ont_5g048370,Cs_ont_5g032730,Cs_ont_5g026730,Cs_ont_2g032350,Cs_ont_4g004840,Cs_ont_2g032440,Cs_ont_2g032360,Cs_ont_2g032410,Cs_ont_4g004830,Cs_ont_2g032380		4	Cs_ont_5g016980,Cs_ont_2g032390,Cs_ont_3g007550,Cs_ont_3g007540
	Total							6882	6429			453
Note: MF, Molecular Function; BP, Biological Process; CC, Cell Component

## Sheet: TableS5
Table S5 The significant KEGG pathways between CLas-infected citrus plants and health control of six cultivars
No.	KEGG ID	Description	GeneRatio	pvalue	padj	geneID	keggID	Count	Up	Up_Gene_names	Down	Down_Gene_names
Tankan mandarin
1	cit00130	Ubiquinone and other terpenoid-quinone biosynthesis	44/56	2.71946e-05	0.00304579	Novel25258|Cs_ont_2g024930|Cs_ont_7g014810|Novel26436|Novel08570|Novel05994|Novel11647|Novel08247|Novel17623|Novel11662|Novel08323|Novel09054|Novel07270|Novel12430|Novel08580|Novel23280|Novel27629|Novel10493|Cs_ont_8g005840|Novel28280|Cs_ont_2g024940|Novel24666|Novel00896|Cs_ont_2g024900|Novel00793|Novel05546|Novel08239|Novel26057|Cs_ont_7g014820|Novel17677|Novel21849|Novel14194|Novel08585|Cs_ont…	cit:102609326|cit:102608968|cit:102618830|cit:102609326|cit:102618884|cit:102608968|cit:102609326|cit:102609326|cit:102609326|cit:102609326|cit:102609326|cit:102618067|cit:102618884|cit:102628803|cit:102618884|cit:102609326|cit:102609326|cit:102609326|cit:102609606|cit:102609326|cit:102608968|cit:102609326|cit:102609264|cit:102608087|cit:102609326|cit:102609326|cit:102609326|cit:102609326|cit:102…	44	44	Novel25258|Cs_ont_2g024930|Cs_ont_7g014810|Novel26436|Novel08570|Novel05994|Novel11647|Novel08247|Novel17623|Novel11662|Novel08323|Novel09054|Novel07270|Novel12430|Novel08580|Novel23280|Novel27629|Novel10493|Cs_ont_8g005840|Novel28280|Cs_ont_2g024940|Novel24666|Novel00896|Cs_ont_2g024900|Novel00793|Novel05546|Novel08239|Novel26057|Cs_ont_7g014820|Novel17677|Novel21849|Novel14194|Novel08585|Cs_ont…	0	0
2	cit00196	Photosynthesis - antenna proteins	8/17	1.44988e-06	0.00011889	Cs_ont_2g002580|Cs_ont_2g002610|Cs_ont_3g028560|Cs_ont_7g022160|Cs_ont_6g014990|Cs_ont_7g005590|Cs_ont_5g024910|Cs_ont_8g014690	cit:102625299|cit:102626435|cit:102613923|cit:102608150|cit:102627462|cit:102629975|cit:102609195|cit:102609463|	8	0	0	8	Cs_ont_2g002580|Cs_ont_2g002610|Cs_ont_3g028560|Cs_ont_7g022160|Cs_ont_6g014990|Cs_ont_7g005590|Cs_ont_5g024910|Cs_ont_8g014690
3	cit00195	Photosynthesis	10/74	0.000727995	0.0225318	Cs_ont_2g009080|Cs_ont_4g021730|Cs_ont_7g023170|Cs_ont_2g020690|Cs_ont_2g015450|Cs_ont_2g021750|Cs_ont_2g006520|Cs_ont_2g001850|Cs_ont_9g005600|Cs_ont_5g010360	cit:102616249|cit:102622955|cit:102630675|cit:102606718|cit:102609622|cit:102615667|cit:102620317|cit:102629991|cit:102630095|cit:102577962|	10	0	0	10	Cs_ont_2g009080|Cs_ont_4g021730|Cs_ont_7g023170|Cs_ont_2g020690|Cs_ont_2g015450|Cs_ont_2g021750|Cs_ont_2g006520|Cs_ont_2g001850|Cs_ont_9g005600|Cs_ont_5g010360
4	cit00630	Glyoxylate and dicarboxylate metabolism	8/49	0.000824333	0.0225318	Cs_ont_8g027960|Cs_ont_5g032990|Cs_ont_2g029260|Cs_ont_8g027320|Cs_ont_1g023830|Cs_ont_2g031290|Cs_ont_1g018800|Cs_ont_7g011480	cit:102625481|cit:102617863|cit:102622925|cit:102622394|cit:102609334|cit:102610141|cit:102613793|cit:102614363|	8	0	0	8	Cs_ont_8g027960|Cs_ont_5g032990|Cs_ont_2g029260|Cs_ont_8g027320|Cs_ont_1g023830|Cs_ont_2g031290|Cs_ont_1g018800|Cs_ont_7g011480
Gongkan mandarin
1	cit00130	Ubiquinone and other terpenoid-quinone biosynthesis	52/58	8.43215e-06	0.000978129	Novel25258|Novel24674|Cs_ont_1g016250|Cs_ont_2g024930|Cs_ont_7g014810|Novel26436|Novel08570|Novel05994|Novel11647|Novel08247|Novel17623|Novel11662|Novel09050|Novel07257|Cs_ont_3g021690|Cs_ont_7g015010|Novel07272|Novel09054|Cs_ont_4g019120|Novel27629|Novel12430|Novel08580|Novel23280|Novel10494|Novel10493|Cs_ont_8g005840|Novel28280|Cs_ont_2g024940|Novel24666|Novel05546|Novel21849|Novel00793|Cs_ont_…	cit:102609326|cit:102609326|cit:102578013|cit:102608968|cit:102618830|cit:102609326|cit:102618884|cit:102608968|cit:102609326|cit:102609326|cit:102609326|cit:102609326|cit:102619418|cit:102614902|cit:102613925|cit:102623927|cit:102618884|cit:102618067|cit:102623927|cit:102609326|cit:102628803|cit:102618884|cit:102609326|cit:102609326|cit:102609326|cit:102609606|cit:102609326|cit:102608968|cit:102…	52	51	Novel25258|Novel24674|Cs_ont_1g016250|Cs_ont_2g024930|Cs_ont_7g014810|Novel26436|Novel08570|Novel05994|Novel11647|Novel08247|Novel17623|Novel11662|Novel09050|Novel07257|Cs_ont_3g021690|Cs_ont_7g015010|Novel07272|Novel09054|Cs_ont_4g019120|Novel27629|Novel12430|Novel08580|Novel23280|Novel10494|Novel10493|Cs_ont_8g005840|Novel28280|Cs_ont_2g024940|Novel24666|Novel05546|Novel21849|Novel00793|Cs_ont_…	0	0
2	cit04626	Plant-pathogen interaction	129/208	3.48654e-05	0.00202219	Cs_ont_1g019000|Cs_ont_3g022670|Cs_ont_3g019270|Cs_ont_4g018770|Cs_ont_5g046110|Cs_ont_2g030560|Novel13309|Cs_ont_5g010970|Cs_ont_4g018730|Novel02215|Cs_ont_7g013810|Cs_ont_6g013740|Cs_ont_4g018860|Novel01046|Novel01044|Cs_ont_1g018990|Cs_ont_4g018800|Cs_ont_4g018780|Cs_ont_2g001400|Cs_ont_5g004440|Cs_ont_1g011520|Cs_ont_9g027290|Cs_ont_1g010530|Cs_ont_1g013460|Cs_ont_1g008000|Cs_ont_7g027580|Cs_…	cit:102617127|cit:102627915|cit:102612336|cit:102607727|cit:102629098|cit:102615871|cit:102620943|cit:102615508|cit:102607439|cit:102610203|cit:102615056|cit:102608921|cit:102608031|cit:102622929|cit:102623519|cit:102616825|cit:102630343|cit:102608031|cit:102617134|cit:102618760|cit:102609515|cit:102617340|cit:102619613|cit:102623225|cit:102621617|cit:102630561|cit:102626879|cit:102622929|cit:102…	129	129	Cs_ont_1g019000|Cs_ont_3g022670|Cs_ont_3g019270|Cs_ont_4g018770|Cs_ont_5g046110|Cs_ont_2g030560|Novel13309|Cs_ont_5g010970|Cs_ont_4g018730|Novel02215|Cs_ont_7g013810|Cs_ont_6g013740|Cs_ont_4g018860|Novel01046|Novel01044|Cs_ont_1g018990|Cs_ont_4g018800|Cs_ont_4g018780|Cs_ont_2g001400|Cs_ont_5g004440|Cs_ont_1g011520|Cs_ont_9g027290|Cs_ont_1g010530|Cs_ont_1g013460|Cs_ont_1g008000|Cs_ont_7g027580|Cs_…	0	0
Newhall orange
1	cit00190	Oxidative phosphorylation	45/115	1.00203e-05	0.00107218	Cs_ont_6g012700|Cs_ont_Un004560|Cs_ont_1g012060|Cs_ont_Un005440|Cs_ont_Un005270|Cs_ont_6g006790|Cs_ont_Un000270|Cs_ont_Un000310|Cs_ont_9g015800|Cs_ont_Un000540|Cs_ont_Un000230|Cs_ont_Un000460|Cs_ont_Un002860|Novel07231|Cs_ont_1g017990|Cs_ont_Un004430|Cs_ont_Un000750|Cs_ont_1g023500|Cs_ont_Un000290|Cs_ont_Un005040|Cs_ont_Un000150|Cs_ont_Un003080|Cs_ont_Un003330|Novel24775|Cs_ont_Un000170|Cs_ont_Un…	cit:102623652|cit:4271145|cit:102606981|cit:4271212|cit:4271228|cit:4271212|cit:4271145|cit:4271110|cit:4271228|cit:4271145|cit:4271212|cit:4271140|cit:4271110|cit:102609506|cit:102619542|cit:102631449|cit:4271110|cit:102625768|cit:4271114|cit:4271110|cit:4271143|cit:4271110|cit:4271228|cit:102631449|cit:4271145|cit:102631449|cit:102614727|cit:4271114|cit:102621507|cit:4271212|cit:102607458|cit:4…	45	45	Cs_ont_6g012700|Cs_ont_Un004560|Cs_ont_1g012060|Cs_ont_Un005440|Cs_ont_Un005270|Cs_ont_6g006790|Cs_ont_Un000270|Cs_ont_Un000310|Cs_ont_9g015800|Cs_ont_Un000540|Cs_ont_Un000230|Cs_ont_Un000460|Cs_ont_Un002860|Novel07231|Cs_ont_1g017990|Cs_ont_Un004430|Cs_ont_Un000750|Cs_ont_1g023500|Cs_ont_Un000290|Cs_ont_Un005040|Cs_ont_Un000150|Cs_ont_Un003080|Cs_ont_Un003330|Novel24775|Cs_ont_Un000170|Cs_ont_Un…	0	0
2	cit00196	Photosynthesis - antenna proteins	12/17	1.38899e-09	1.22231e-07	Cs_ont_2g002580|Cs_ont_2g002610|Cs_ont_2g002590|Cs_ont_4g022220|Cs_ont_7g001360|Cs_ont_7g022160|Cs_ont_2g017340|Cs_ont_7g005590|Cs_ont_6g014990|Cs_ont_5g024910|Cs_ont_8g014690|Cs_ont_3g028560	cit:102625299|cit:102626435|cit:102626435|cit:102607051|cit:102577995|cit:102608150|cit:102610533|cit:102629975|cit:102627462|cit:102609195|cit:102609463|cit:102613923|	12	0	0	12	Cs_ont_2g002580|Cs_ont_2g002610|Cs_ont_2g002590|Cs_ont_4g022220|Cs_ont_7g001360|Cs_ont_7g022160|Cs_ont_2g017340|Cs_ont_7g005590|Cs_ont_6g014990|Cs_ont_5g024910|Cs_ont_8g014690|Cs_ont_3g028560
3	cit00195	Photosynthesis	40/74	0.000405402	0.0178377	Cs_ont_2g009080|Cs_ont_4g021730|Cs_ont_7g023170|Cs_ont_2g020690|Cs_ont_1g016810|Cs_ont_7g009270|Cs_ont_2g021750|Cs_ont_2g006520|Cs_ont_1g028230|Cs_ont_9g005600|Cs_ont_2g007730|Cs_ont_5g010360|Cs_ont_Un005390|Cs_ont_Un005500|Cs_ont_Un005440|Novel02748|Cs_ont_Un005520|Cs_ont_3g001630|Novel01736|Cs_ont_6g006790|Cs_ont_1g005130|Novel23741|Cs_ont_Un000230|Cs_ont_7g014330|Cs_ont_9g015800|Cs_ont_Un00040…	cit:102616249|cit:102622955|cit:102630675|cit:102606718|cit:102616527|cit:102612085|cit:102615667|cit:102620317|cit:102621724|cit:102630095|cit:102623297|cit:102577962|cit:4271125|cit:4271218|cit:4271212|cit:4271153|cit:4271125|cit:102622651|cit:102611607|cit:4271212|cit:102611607|cit:4271238|cit:4271212|cit:102625749|cit:4271228|cit:4271218|cit:4271228|cit:4271240|cit:4271125|cit:4271212|cit:102…	40	28	Cs_ont_Un005390|Cs_ont_Un005500|Cs_ont_Un005440|Novel02748|Cs_ont_Un005520|Cs_ont_3g001630|Novel01736|Cs_ont_6g006790|Cs_ont_1g005130|Novel23741|Cs_ont_Un000230|Cs_ont_7g014330|Cs_ont_9g015800|Cs_ont_Un000400|Cs_ont_Un003330|Novel00776|Cs_ont_Un005530|Cs_ont_Un005450|Novel06332|Cs_ont_5g011350|Cs_ont_Un000450|Novel17955|Cs_ont_Un000380|Novel20875|Cs_ont_Un005270|Cs_ont_Un004930|Cs_ont_Un005420|Cs…	12	Cs_ont_2g009080|Cs_ont_4g021730|Cs_ont_7g023170|Cs_ont_2g020690|Cs_ont_1g016810|Cs_ont_7g009270|Cs_ont_2g021750|Cs_ont_2g006520|Cs_ont_1g028230|Cs_ont_9g005600|Cs_ont_2g007730|Cs_ont_5g010360
Eureka lemon
1	cit00270	Cysteine and methionine metabolism	50/82	1.40309e-06	0.000161355	Novel22222|Novel22708|Cs_ont_1g008080|Cs_ont_3g008770|Novel02864|Novel28648|Cs_ont_4g021410|Cs_ont_5g001100|Novel09301|Cs_ont_4g010400|Cs_ont_5g003690|Novel04403|Cs_ont_7g019350|Cs_ont_4g013110|Cs_ont_4g023360|Novel14452|Cs_ont_4g009970|Novel12606|Novel28352|Novel15189|Novel06967|Cs_ont_3g031380|Cs_ont_1g023030|Novel12379|Cs_ont_3g032860|Novel02734|Novel17517|Novel02839|Novel10979|Cs_ont_4g012680…	cit:102615302|cit:102615302|cit:102617645|cit:102622142|cit:102615302|cit:102615302|cit:102617645|cit:102615934|cit:102615302|cit:102609002|cit:102621630|cit:102615302|cit:102614076|cit:102615302|cit:102612657|cit:102615302|cit:102611477|cit:102615302|cit:102615302|cit:102615302|cit:102615302|cit:102627621|cit:102614668|cit:102615302|cit:102617543|cit:102615302|cit:102615302|cit:102615302|cit:102…	50	50	Novel22222|Novel22708|Cs_ont_1g008080|Cs_ont_3g008770|Novel02864|Novel28648|Cs_ont_4g021410|Cs_ont_5g001100|Novel09301|Cs_ont_4g010400|Cs_ont_5g003690|Novel04403|Cs_ont_7g019350|Cs_ont_4g013110|Cs_ont_4g023360|Novel14452|Cs_ont_4g009970|Novel12606|Novel28352|Novel15189|Novel06967|Cs_ont_3g031380|Cs_ont_1g023030|Novel12379|Cs_ont_3g032860|Novel02734|Novel17517|Novel02839|Novel10979|Cs_ont_4g012680…	0	0
2	cit00130	Ubiquinone and other terpenoid-quinone biosynthesis	31/56	0.000478637	0.0275216	Novel25258|Cs_ont_7g014810|Novel08435|Novel11647|Novel08247|Novel11662|Novel07257|Novel15305|Novel08323|Novel07272|Novel08324|Novel07270|Novel16152|Novel23280|Novel27629|Cs_ont_2g024900|Cs_ont_4g024900|Novel21849|Novel00793|Novel05546|Novel28280|Novel26057|Cs_ont_7g014820|Novel14194|Novel08585|Cs_ont_7g015020|Novel08580|Novel07263|Novel17065|Novel02301|Novel10980	cit:102609326|cit:102618830|cit:102609326|cit:102609326|cit:102609326|cit:102609326|cit:102614902|cit:102609326|cit:102609326|cit:102618884|cit:102609326|cit:102618884|cit:102609326|cit:102609326|cit:102609326|cit:102608087|cit:102577934|cit:102609326|cit:102609326|cit:102609326|cit:102609326|cit:102609326|cit:102618830|cit:102609326|cit:102615381|cit:102614569|cit:102618884|cit:102615381|cit:102…	31	31	Novel25258|Cs_ont_7g014810|Novel08435|Novel11647|Novel08247|Novel11662|Novel07257|Novel15305|Novel08323|Novel07272|Novel08324|Novel07270|Novel16152|Novel23280|Novel27629|Cs_ont_2g024900|Cs_ont_4g024900|Novel21849|Novel00793|Novel05546|Novel28280|Novel26057|Cs_ont_7g014820|Novel14194|Novel08585|Cs_ont_7g015020|Novel08580|Novel07263|Novel17065|Novel02301|Novel10980	0	0
3	cit00480	Glutathione metabolism	13/95	0.000448223	0.0349614	Cs_ont_9g010810|Cs_ont_8g001570|Cs_ont_8g001600|Cs_ont_7g018480|Cs_ont_4g000010|Cs_ont_9g008250|Cs_ont_9g010960|Novel21515|Cs_ont_7g014680|Cs_ont_9g010850|Cs_ont_5g008630|Cs_ont_9g010770|Cs_ont_9g014430	cit:102628816|cit:102618283|cit:102617720|cit:102613773|cit:102631326|cit:102607202|cit:102627058|cit:102616580|cit:102626323|cit:102606849|cit:102614737|cit:102623140|cit:102608513|	13	0	0	13	Cs_ont_9g010810|Cs_ont_8g001570|Cs_ont_8g001600|Cs_ont_7g018480|Cs_ont_4g000010|Cs_ont_9g008250|Cs_ont_9g010960|Novel21515|Cs_ont_7g014680|Cs_ont_9g010850|Cs_ont_5g008630|Cs_ont_9g010770|Cs_ont_9g014430
Shatangju mandarin
1	cit00130	Ubiquinone and other terpenoid-quinone biosynthesis	41/56	0.00068831	0.0396291	Novel25258|Cs_ont_1g016250|Novel09050|Cs_ont_7g014810|Novel26436|Novel08570|Novel05994|Novel11647|Novel08247|Novel17623|Novel11662|Novel07257|Novel15305|Novel08324|Novel16152|Novel27629|Novel12430|Novel23280|Novel10494|Novel10493|Cs_ont_8g005840|Cs_ont_4g024900|Novel24666|Novel05546|Cs_ont_2g024900|Novel00793|Novel21849|Novel26057|Cs_ont_7g014820|Novel17677|Novel14194|Cs_ont_7g015020|Novel17065|N…	cit:102609326|cit:102578013|cit:102619418|cit:102618830|cit:102609326|cit:102618884|cit:102608968|cit:102609326|cit:102609326|cit:102609326|cit:102609326|cit:102614902|cit:102609326|cit:102609326|cit:102609326|cit:102609326|cit:102628803|cit:102609326|cit:102609326|cit:102609326|cit:102609606|cit:102577934|cit:102609326|cit:102609326|cit:102608087|cit:102609326|cit:102609326|cit:102609326|cit:102…	41	41	Novel25258|Cs_ont_1g016250|Novel09050|Cs_ont_7g014810|Novel26436|Novel08570|Novel05994|Novel11647|Novel08247|Novel17623|Novel11662|Novel07257|Novel15305|Novel08324|Novel16152|Novel27629|Novel12430|Novel23280|Novel10494|Novel10493|Cs_ont_8g005840|Cs_ont_4g024900|Novel24666|Novel05546|Cs_ont_2g024900|Novel00793|Novel21849|Novel26057|Cs_ont_7g014820|Novel17677|Novel14194|Cs_ont_7g015020|Novel17065|N…	0	0
2	cit00940	Phenylpropanoid biosynthesis	90/159	0.0007014	0.0396291	Cs_ont_7g002510|Cs_ont_3g007960|Cs_ont_9g003780|Cs_ont_4g016470|Cs_ont_1g007730|Novel06025|Cs_ont_3g001800|Cs_ont_5g014130|Cs_ont_4g024900|Cs_ont_6g013400|Cs_ont_5g024640|Novel01701|Novel06628|Cs_ont_1g028700|Cs_ont_5g046350|Cs_ont_6g006130|Cs_ont_7g008930|Cs_ont_2g024320|Cs_ont_6g006140|Cs_ont_8g025370|Cs_ont_6g004800|Novel23146|Cs_ont_7g025200|Cs_ont_7g006400|Cs_ont_7g019110|Cs_ont_6g010670|Nov…	cit:102630988|cit:102615479|cit:102620211|cit:102629756|cit:102629997|cit:102626445|cit:102617846|cit:102608818|cit:102577934|cit:102617398|cit:102616979|cit:102621938|cit:102621641|cit:102611127|cit:102628239|cit:102624231|cit:102624908|cit:102612835|cit:102624231|cit:102578067|cit:102627000|cit:102631019|cit:102619020|cit:102607860|cit:102621985|cit:102622741|cit:102613103|cit:102608175|cit:102…	90	90	Cs_ont_7g002510|Cs_ont_3g007960|Cs_ont_9g003780|Cs_ont_4g016470|Cs_ont_1g007730|Novel06025|Cs_ont_3g001800|Cs_ont_5g014130|Cs_ont_4g024900|Cs_ont_6g013400|Cs_ont_5g024640|Novel01701|Novel06628|Cs_ont_1g028700|Cs_ont_5g046350|Cs_ont_6g006130|Cs_ont_7g008930|Cs_ont_2g024320|Cs_ont_6g006140|Cs_ont_8g025370|Cs_ont_6g004800|Novel23146|Cs_ont_7g025200|Cs_ont_7g006400|Cs_ont_7g019110|Cs_ont_6g010670|Nov…	0	0
3	cit00195	Photosynthesis	29/74	2.15303e-10	2.06691e-08	Cs_ont_7g023170|Cs_ont_5g013020|Cs_ont_4g021730|Cs_ont_5g012750|Cs_ont_2g006520|Cs_ont_7g004290|Cs_ont_5g011340|Cs_ont_2g020690|Cs_ont_7g026700|Cs_ont_4g016840|Cs_ont_2g021750|Cs_ont_3g009300|Cs_ont_9g005310|Cs_ont_5g010360|Cs_ont_2g009440|Cs_ont_3g027870|Cs_ont_7g011280|Cs_ont_4g002280|Cs_ont_2g015450|Cs_ont_8g010270|Cs_ont_1g028230|Cs_ont_3g006010|Cs_ont_9g005600|Cs_ont_2g007730|Cs_ont_2g009080…	cit:102630675|cit:102577948|cit:102622955|cit:102611091|cit:102620317|cit:102629780|cit:102629478|cit:102606718|cit:102608346|cit:102610576|cit:102615667|cit:102630024|cit:102578062|cit:102577962|cit:102625860|cit:102609071|cit:102618936|cit:102626417|cit:102609622|cit:102610209|cit:102621724|cit:102610762|cit:102630095|cit:102623297|cit:102616249|cit:102616527|cit:102621051|cit:102629991|cit:102…	29	0	0	29	Cs_ont_7g023170|Cs_ont_5g013020|Cs_ont_4g021730|Cs_ont_5g012750|Cs_ont_2g006520|Cs_ont_7g004290|Cs_ont_5g011340|Cs_ont_2g020690|Cs_ont_7g026700|Cs_ont_4g016840|Cs_ont_2g021750|Cs_ont_3g009300|Cs_ont_9g005310|Cs_ont_5g010360|Cs_ont_2g009440|Cs_ont_3g027870|Cs_ont_7g011280|Cs_ont_4g002280|Cs_ont_2g015450|Cs_ont_8g010270|Cs_ont_1g028230|Cs_ont_3g006010|Cs_ont_9g005600|Cs_ont_2g007730|Cs_ont_2g009080…
4	cit00196	Photosynthesis - antenna proteins	14/17	1.21987e-08	5.85537e-07	Cs_ont_2g002610|Cs_ont_2g002580|Cs_ont_9g025760|Cs_ont_2g002590|Cs_ont_3g028560|Cs_ont_7g001360|Cs_ont_5g024910|Cs_ont_7g022160|Cs_ont_2g017340|Cs_ont_7g005590|Cs_ont_6g014990|Cs_ont_4g015540|Cs_ont_8g014690|Cs_ont_4g022220	cit:102626435|cit:102625299|cit:102612622|cit:102626435|cit:102613923|cit:102577995|cit:102609195|cit:102608150|cit:102610533|cit:102629975|cit:102627462|cit:102625194|cit:102609463|cit:102607051|	14	0	0	14	Cs_ont_2g002610|Cs_ont_2g002580|Cs_ont_9g025760|Cs_ont_2g002590|Cs_ont_3g028560|Cs_ont_7g001360|Cs_ont_5g024910|Cs_ont_7g022160|Cs_ont_2g017340|Cs_ont_7g005590|Cs_ont_6g014990|Cs_ont_4g015540|Cs_ont_8g014690|Cs_ont_4g022220
5	cit00710	Carbon fixation in photosynthetic organisms	19/57	2.0957e-06	6.70625e-05	Cs_ont_2g008890|Cs_ont_3g007440|Cs_ont_1g001200|Cs_ont_9g028070|Cs_ont_7g023930|Cs_ont_5g001720|Cs_ont_3g000770|Cs_ont_3g019070|Cs_ont_2g025950|Cs_ont_8g020190|Cs_ont_6g003980|Cs_ont_8g018970|Cs_ont_6g015890|Cs_ont_8g027320|Cs_ont_3g021760|Cs_ont_5g039790|Cs_ont_9g003990|Cs_ont_4g021230|Cs_ont_7g000910	cit:102608472|cit:102611558|cit:102611457|cit:102611457|cit:102611899|cit:102622121|cit:102626680|cit:102630826|cit:102614495|cit:102606603|cit:102612988|cit:102617521|cit:102628345|cit:102622394|cit:102612734|cit:102609480|cit:102627315|cit:102610883|cit:102621511|	19	0	0	19	Cs_ont_2g008890|Cs_ont_3g007440|Cs_ont_1g001200|Cs_ont_9g028070|Cs_ont_7g023930|Cs_ont_5g001720|Cs_ont_3g000770|Cs_ont_3g019070|Cs_ont_2g025950|Cs_ont_8g020190|Cs_ont_6g003980|Cs_ont_8g018970|Cs_ont_6g015890|Cs_ont_8g027320|Cs_ont_3g021760|Cs_ont_5g039790|Cs_ont_9g003990|Cs_ont_4g021230|Cs_ont_7g000910
6	cit00630	Glyoxylate and dicarboxylate metabolism	14/49	0.000180748	0.00433795	Cs_ont_1g015250|Cs_ont_1g022500|Cs_ont_8g027960|Cs_ont_7g023930|Cs_ont_2g019460|Cs_ont_6g003980|Cs_ont_6g025150|Cs_ont_5g032990|Cs_ont_8g027320|Cs_ont_1g023830|Cs_ont_3g001020|Cs_ont_2g031290|Cs_ont_9g004320|Cs_ont_7g011480	cit:102631190|cit:102622701|cit:102625481|cit:102611899|cit:102615372|cit:102612988|cit:102631066|cit:102617863|cit:102622394|cit:102609334|cit:102616866|cit:102610141|cit:102610338|cit:102614363|	14	0	0	14	Cs_ont_1g015250|Cs_ont_1g022500|Cs_ont_8g027960|Cs_ont_7g023930|Cs_ont_2g019460|Cs_ont_6g003980|Cs_ont_6g025150|Cs_ont_5g032990|Cs_ont_8g027320|Cs_ont_1g023830|Cs_ont_3g001020|Cs_ont_2g031290|Cs_ont_9g004320|Cs_ont_7g011480
7	cit01200	Carbon metabolism	33/208	0.000501988	0.00963816	Cs_ont_2g008890|Cs_ont_3g007440|Cs_ont_2g031290|Cs_ont_4g005440|Cs_ont_5g001720|Cs_ont_8g020190|Cs_ont_6g003980|Cs_ont_8g027320|Cs_ont_2g019460|Cs_ont_7g023930|Cs_ont_7g000910|Cs_ont_8g018970|Cs_ont_3g001400|Cs_ont_3g000770|Cs_ont_3g019070|Cs_ont_2g025950|Cs_ont_2g017030|Cs_ont_1g001200|Cs_ont_1g023830|Cs_ont_5g039790|Cs_ont_7g017480|Cs_ont_2g001640|Cs_ont_5g012910|Cs_ont_3g021760|Cs_ont_3g005590…	cit:102608472|cit:102611558|cit:102610141|cit:102627653|cit:102622121|cit:102606603|cit:102612988|cit:102622394|cit:102615372|cit:102611899|cit:102621511|cit:102617521|cit:102630329|cit:102626680|cit:102630826|cit:102614495|cit:102620403|cit:102611457|cit:102609334|cit:102609480|cit:102623145|cit:102624724|cit:102629862|cit:102612734|cit:102621273|cit:102611272|cit:102622701|cit:102611457|cit:102…	33	0	0	33	Cs_ont_2g008890|Cs_ont_3g007440|Cs_ont_2g031290|Cs_ont_4g005440|Cs_ont_5g001720|Cs_ont_8g020190|Cs_ont_6g003980|Cs_ont_8g027320|Cs_ont_2g019460|Cs_ont_7g023930|Cs_ont_7g000910|Cs_ont_8g018970|Cs_ont_3g001400|Cs_ont_3g000770|Cs_ont_3g019070|Cs_ont_2g025950|Cs_ont_2g017030|Cs_ont_1g001200|Cs_ont_1g023830|Cs_ont_5g039790|Cs_ont_7g017480|Cs_ont_2g001640|Cs_ont_5g012910|Cs_ont_3g021760|Cs_ont_3g005590…
8	cit00010	Glycolysis / Gluconeogenesis	20/104	0.000839465	0.0134314	Cs_ont_3g007440|Cs_ont_1g001200|Cs_ont_3g001400|Cs_ont_9g028070|Cs_ont_8g018970|Cs_ont_3g007920|Cs_ont_6g001520|Cs_ont_8g020190|Cs_ont_2g028160|Cs_ont_4g021230|Cs_ont_6g015890|Cs_ont_8g007130|Cs_ont_4g028220|Cs_ont_5g048980|Cs_ont_7g017480|Cs_ont_5g046100|Cs_ont_3g007930|Cs_ont_5g012910|Cs_ont_5g013240|Cs_ont_1g026880	cit:102611558|cit:102611457|cit:102630329|cit:102611457|cit:102617521|cit:102616862|cit:102625637|cit:102606603|cit:102615193|cit:102610883|cit:102628345|cit:102617647|cit:102577940|cit:102624498|cit:102623145|cit:102613074|cit:102616565|cit:102629862|cit:102623839|cit:102608177|	20	0	0	20	Cs_ont_3g007440|Cs_ont_1g001200|Cs_ont_3g001400|Cs_ont_9g028070|Cs_ont_8g018970|Cs_ont_3g007920|Cs_ont_6g001520|Cs_ont_8g020190|Cs_ont_2g028160|Cs_ont_4g021230|Cs_ont_6g015890|Cs_ont_8g007130|Cs_ont_4g028220|Cs_ont_5g048980|Cs_ont_7g017480|Cs_ont_5g046100|Cs_ont_3g007930|Cs_ont_5g012910|Cs_ont_5g013240|Cs_ont_1g026880
Guanxi pomelo
1	cit00920	Sulfur metabolism	28/28	1.89072e-06	0.000146662	Novel22222|Cs_ont_1g005550|Novel24178|Novel19451|Novel12964|Novel04403|Novel02869|Novel13638|Cs_ont_3g018360|Novel15189|Novel02372|Novel25487|Cs_ont_8g011630|Novel06967|Novel04312|Novel26750|Novel02667|Novel24131|Novel02734|Cs_ont_3g018350|Novel24324|Novel08311|Novel16283|Cs_ont_3g018370|Novel00961|Novel13277|Novel18910|Novel01221	cit:102615302|cit:102627477|cit:102615302|cit:102615302|cit:102615302|cit:102615302|cit:102615302|cit:102615302|cit:102612737|cit:102615302|cit:102615302|cit:102615302|cit:102615302|cit:102615302|cit:102615302|cit:102615302|cit:102615302|cit:102615302|cit:102615302|cit:102611272|cit:102615302|cit:102615302|cit:102615302|cit:102612737|cit:102615302|cit:102615302|cit:102615302|cit:102615302|	28	28	Novel22222|Cs_ont_1g005550|Novel24178|Novel19451|Novel12964|Novel04403|Novel02869|Novel13638|Cs_ont_3g018360|Novel15189|Novel02372|Novel25487|Cs_ont_8g011630|Novel06967|Novel04312|Novel26750|Novel02667|Novel24131|Novel02734|Cs_ont_3g018350|Novel24324|Novel08311|Novel16283|Cs_ont_3g018370|Novel00961|Novel13277|Novel18910|Novel01221	0	0
2	cit00130	Ubiquinone and other terpenoid-quinone biosynthesis	41/56	2.52865e-06	0.000146662	Novel25258|Novel24674|Cs_ont_2g024930|Novel20545|Novel26436|Novel08435|Novel11647|Novel08247|Novel11662|Cs_ont_7g015010|Novel08323|Novel07272|Novel08324|Novel07270|Novel16152|Cs_ont_4g019120|Novel23280|Novel27629|Cs_ont_8g005840|Novel28280|Cs_ont_2g024940|Novel24666|Novel21849|Novel00793|Novel05546|Novel26057|Cs_ont_7g014810|Cs_ont_7g014820|Novel14194|Novel08585|Cs_ont_7g015020|Novel08580|Novel07…	cit:102609326|cit:102609326|cit:102608968|cit:102623927|cit:102609326|cit:102609326|cit:102609326|cit:102609326|cit:102609326|cit:102623927|cit:102609326|cit:102618884|cit:102609326|cit:102618884|cit:102609326|cit:102623927|cit:102609326|cit:102609326|cit:102609606|cit:102609326|cit:102608968|cit:102609326|cit:102609326|cit:102609326|cit:102609326|cit:102609326|cit:102618830|cit:102618830|cit:102…	41	41	Novel25258|Novel24674|Cs_ont_2g024930|Novel20545|Novel26436|Novel08435|Novel11647|Novel08247|Novel11662|Cs_ont_7g015010|Novel08323|Novel07272|Novel08324|Novel07270|Novel16152|Cs_ont_4g019120|Novel23280|Novel27629|Cs_ont_8g005840|Novel28280|Cs_ont_2g024940|Novel24666|Novel21849|Novel00793|Novel05546|Novel26057|Cs_ont_7g014810|Cs_ont_7g014820|Novel14194|Novel08585|Cs_ont_7g015020|Novel08580|Novel07…	0	0
3	cit00270	Cysteine and methionine metabolism	46/82	9.67069e-05	0.00373933	Cs_ont_9g003160|Novel22222|Cs_ont_1g008080|Cs_ont_3g008770|Novel19451|Cs_ont_3g031540|Cs_ont_4g021410|Novel12964|Novel25487|Cs_ont_4g011820|Cs_ont_5g003690|Novel04403|Novel02869|Novel13638|Cs_ont_3g018360|Novel24131|Cs_ont_2g022740|Cs_ont_4g009970|Novel15189|Novel02372|Cs_ont_8g011630|Novel06967|Cs_ont_1g023030|Novel04312|Novel24178|Novel26750|Novel02667|Cs_ont_4g023360|Novel02734|Cs_ont_3g031320…	cit:102607628|cit:102615302|cit:102617645|cit:102622142|cit:102615302|cit:102627621|cit:102617645|cit:102615302|cit:102615302|cit:102617645|cit:102621630|cit:102615302|cit:102615302|cit:102615302|cit:102612737|cit:102615302|cit:102611153|cit:102611477|cit:102615302|cit:102615302|cit:102615302|cit:102615302|cit:102614668|cit:102615302|cit:102615302|cit:102615302|cit:102615302|cit:102612657|cit:102…	46	46	Cs_ont_9g003160|Novel22222|Cs_ont_1g008080|Cs_ont_3g008770|Novel19451|Cs_ont_3g031540|Cs_ont_4g021410|Novel12964|Novel25487|Cs_ont_4g011820|Cs_ont_5g003690|Novel04403|Novel02869|Novel13638|Cs_ont_3g018360|Novel24131|Cs_ont_2g022740|Cs_ont_4g009970|Novel15189|Novel02372|Cs_ont_8g011630|Novel06967|Cs_ont_1g023030|Novel04312|Novel24178|Novel26750|Novel02667|Cs_ont_4g023360|Novel02734|Cs_ont_3g031320…	0	0
4	cit04626	Plant-pathogen interaction	87/208	0.000519179	0.0150562	Cs_ont_3g022670|Cs_ont_1g011360|Cs_ont_2g030560|Novel13309|Cs_ont_5g010970|Novel02215|Cs_ont_6g013740|Novel02447|Novel01044|Cs_ont_8g027070|Cs_ont_2g001400|Cs_ont_1g014770|Cs_ont_5g004440|Cs_ont_9g027290|Cs_ont_5g048690|Cs_ont_1g008000|Novel02455|Novel02456|Novel26644|Novel20654|Novel10947|Cs_ont_1g015370|Cs_ont_1g011300|Novel01020|Cs_ont_1g011380|Cs_ont_9g013950|Cs_ont_3g032170|Cs_ont_2g001420|C…	cit:102627915|cit:102609795|cit:102615871|cit:102620943|cit:102615508|cit:102610203|cit:102608921|cit:102619431|cit:102623519|cit:102626634|cit:102617134|cit:102623519|cit:102618760|cit:102617340|cit:102610069|cit:102621617|cit:102622929|cit:102614867|cit:102630933|cit:102630468|cit:102629312|cit:102627473|cit:102612039|cit:102616049|cit:102612039|cit:102624283|cit:102609842|cit:102617620|cit:102…	87	87	Cs_ont_3g022670|Cs_ont_1g011360|Cs_ont_2g030560|Novel13309|Cs_ont_5g010970|Novel02215|Cs_ont_6g013740|Novel02447|Novel01044|Cs_ont_8g027070|Cs_ont_2g001400|Cs_ont_1g014770|Cs_ont_5g004440|Cs_ont_9g027290|Cs_ont_5g048690|Cs_ont_1g008000|Novel02455|Novel02456|Novel26644|Novel20654|Novel10947|Cs_ont_1g015370|Cs_ont_1g011300|Novel01020|Cs_ont_1g011380|Cs_ont_9g013950|Cs_ont_3g032170|Cs_ont_2g001420|C…	0	0
5	cit00196	Photosynthesis - antenna proteins	10/17	6.14801e-07	5.77913e-05	Cs_ont_2g002580|Cs_ont_2g002590|Cs_ont_4g022220|Cs_ont_8g014690|Cs_ont_7g022160|Cs_ont_2g017340|Cs_ont_7g005590|Cs_ont_4g015540|Cs_ont_5g024910|Cs_ont_3g028560	cit:102625299|cit:102626435|cit:102607051|cit:102609463|cit:102608150|cit:102610533|cit:102629975|cit:102625194|cit:102609195|cit:102613923|	10	0	0	10	Cs_ont_2g002580|Cs_ont_2g002590|Cs_ont_4g022220|Cs_ont_8g014690|Cs_ont_7g022160|Cs_ont_2g017340|Cs_ont_7g005590|Cs_ont_4g015540|Cs_ont_5g024910|Cs_ont_3g028560
6	cit00195	Photosynthesis	15/74	6.21617e-05	0.0029216	Cs_ont_2g009080|Cs_ont_4g021730|Cs_ont_2g020690|Cs_ont_5g013020|Cs_ont_4g002280|Cs_ont_1g016810|Cs_ont_2g015450|Cs_ont_2g021750|Cs_ont_2g006520|Cs_ont_9g005310|Cs_ont_9g005600|Cs_ont_2g007730|Cs_ont_7g004290|Cs_ont_5g010360|Cs_ont_5g011340	cit:102616249|cit:102622955|cit:102606718|cit:102577948|cit:102626417|cit:102616527|cit:102609622|cit:102615667|cit:102620317|cit:102578062|cit:102630095|cit:102623297|cit:102629780|cit:102577962|cit:102629478|	15	0	0	15	Cs_ont_2g009080|Cs_ont_4g021730|Cs_ont_2g020690|Cs_ont_5g013020|Cs_ont_4g002280|Cs_ont_1g016810|Cs_ont_2g015450|Cs_ont_2g021750|Cs_ont_2g006520|Cs_ont_9g005310|Cs_ont_9g005600|Cs_ont_2g007730|Cs_ont_7g004290|Cs_ont_5g010360|Cs_ont_5g011340

## Sheet: TableS6
Table S6 Differentially expressed genes involved in Starch and sucrose metabolism identified in six citrus cultivars
No.	gene ID	gene_description	Tankan mandarin	Newhall orange	Gongkan mandarin	Shatangju mandarin	Guanxi pomelo	Eureka lemon
1	Cs_ont_5g041790	Probable trehalose-phosphate phosphatase G	2.4569		2.5882	2.5011
2	Cs_ont_5g004420	Probable trehalose-phosphate phosphatase 7	3.6877			2.904
3	Cs_ont_3g028980	Trehalase	2.6363	2.7299		2.017	3.1556	3.8563
4	Cs_ont_3g010740	Probable trehalose-phosphate phosphatase 6			4.2609		2.0831
5	Cs_ont_9g023730	Trehalose-phosphate phosphatase A			1.8131
6	Cs_ont_5g049990	Trehalase					4.5802	-2.3111
7	Cs_ont_5g005850	Glucose-1-phosphate adenylyltransferase large subunit 2, chloroplastic	3.0052	1.8211		1.7138		1.767
8	Cs_ont_5g002310	Putative fructokinase-5	3.1017	4.3262	3.9793	3.8426	4.0108	2.8843
9	Cs_ont_5g002300	Probable fructokinase-2	2.2618		4.3496	4.245
10	Cs_ont_5g022660	Glucose-1-phosphate adenylyltransferase small subunit, chloroplastic/amyloplastic		-2.0748	-1.9787	-2.5518
11	Cs_ont_5g024980	Putative fructokinase-5			2.0855
12	Cs_ont_8g021290	Glucose-1-phosphate adenylyltransferase large subunit 1 (Fragment)			1.6031		1.9046
13	Cs_ont_9g004950	Glucose-1-phosphate adenylyltransferase large subunit 1, chloroplastic			-2.2386	-2.1276	-1.9061
14	Cs_ont_5g005330	Granule-bound starch synthase 1, chloroplastic/amyloplastic					2.6031
15	Cs_ont_6g008690	Beta-fructofuranosidase, insoluble isoenzyme 2	4.4799			3.1707
16	Cs_ont_6g006950	Sucrose synthase 6	4.9672		3.9535	3.6175		2.4487
17	Cs_ont_9g002520	Sucrose synthase 2	2.7009		2.9123
18	Cs_ont_6g008700	Beta-fructofuranosidase, insoluble isoenzyme 1		-2.6273			5.2349	-2.2614
19	Cs_ont_1g020150	Beta-fructofuranosidase, insoluble isoenzyme CWINV1			3.0981
20	Cs_ont_5g041770	Acid beta-fructofuranosidase				2.5516
21	Cs_ont_4g022500	Sucrose synthase				3.4156	3.8159
22	Cs_ont_4g022570	Sucrose synthase				1.8686
23	Cs_ont_5g029290	Sucrose synthase 6					2.1622	1.5926
24	Cs_ont_3g005060	Alpha-amylase	1.9801
25	Cs_ont_8g001150	Alpha-glucan phosphorylase 2, cytosolic			1.5411		1.5965
26	Cs_ont_3g001530	Probable alpha-amylase 2				2.1517	1.6233
27	Cs_ont_5g043520	Beta-amylase 3, chloroplastic					7.8662	13.4
28	Cs_ont_5g024510	Probable sucrose-phosphate synthase 4	-1.9606		-2.4195		1.5865	-1.5053
29	Cs_ont_9g014140	Probable sucrose-phosphate synthase 3			-1.5198
30	Cs_ont_4g002170	Probable sucrose-phosphate synthase				2.2047

## Sheet: TableS7
Table S7 Differentially expressed genes involved in secondary metabolism identified in six citrus cultivars
No.	geneID	gene_description	Tankan mandarin	Newhall orange	Gongkan mandarin	Shatangju mandarin	Guanxi pomelo	Eureka lemon
1	Novel02567	Shikimate O-hydroxycinnamoyltransferase	5.2628	2.4851		2.6902
2	Cs_ont_3g019130	Shikimate O-hydroxycinnamoyltransferase	3.3916	3.3899	3.2308	3.7293	3.9835	1.9649
3	Novel10792	Shikimate O-hydroxycinnamoyltransferase	2.9055	2.7235	1.5082	4.3261	-4.6402
4	Novel19204	Shikimate O-hydroxycinnamoyltransferase		6.2362		3.9108		5.3432
5	Cs_ont_8g005790	Shikimate O-hydroxycinnamoyltransferase		-3.7318	5.4091	3.8163
6	Cs_ont_5g024640	Shikimate O-hydroxycinnamoyltransferase				3.5945	6.7936	3.2691
7	Novel07939	Shikimate O-hydroxycinnamoyltransferase						6.863
8	Cs_ont_5g015730	Vinorine synthase	3.8387		3.001	2.0614		4.1756
9	Cs_ont_5g017050	Vinorine synthase	4.6696				-1.8887
10	Novel16435	Vinorine synthase		2.5491	6.194	5.0695
11	Cs_ont_5g018020	Vinorine synthase				4.165
12	Novel27451	Vinorine synthase					5.6244
13	Novel15340	Anthranilate N-methyltransferase	1.728	6.2724	3.9216		3.9573	3.0003
14	Novel21132	Anthranilate N-methyltransferase	3.6473	-2.5699	4.8361			-8.9763
15	Cs_ont_5g017430	Anthranilate N-methyltransferase		-3.5334	4.6457		2.4899
16	Cs_ont_9g023780	Naringenin,2-oxoglutarate 3-dioxygenase				-2.2361		-3.8366
17	Cs_ont_8g019070	Chalcone synthase 2	2.602	2.5668	1.9594	6.9894		1.6878
18	Cs_ont_7g022040	4-coumarate--CoA ligase-like 1	3.9597			4.0828	-2.085
19	Cs_ont_3g029860	4-coumarate--CoA ligase-like 6		-1.6522				6.8434
20	Cs_ont_2g034200	Peroxidase 15	4.4127
21	Cs_ont_2g024310	Peroxidase 55	3.7474	5.9523	5.0178	6.0577
22	Cs_ont_7g013900	Peroxidase 60	4.5559		3.2018		3.0092	1.775
23	Cs_ont_7g019110	Peroxidase 65	5.937		4.6861	2.6728	-1.716
24	Cs_ont_7g025200	Peroxidase 6	3.4935		7.1604	3.3142	3.3519	2.1075
25	Cs_ont_9g024900	Peroxidase 66	5.0008	4.7188	4.677	5.361	2.891	4.8704
26	Cs_ont_1g013800	Putative Peroxidase 48	5.2827		4.8735	4.5883		2.4513
27	Cs_ont_2g034230	Peroxidase 15		4.4894				-1.5689
28	Cs_ont_3g001800	Peroxidase 64		-3.5552			-2.9481
29	Novel01117	Peroxidase 16		2.0648	2.6172		2.9096	4.3473
30	Novel06025	Peroxidase 52		4.559	3.6498	1.7679		-2.2734
31	Cs_ont_5g018430	Probable peroxidase 61			7.9926	6.9575
32	Cs_ont_7g020330	Peroxidase 11			4.4857
33	Cs_ont_9g028540	Peroxidase 7			3.9377
34	Cs_ont_2g034210	Peroxidase N				5.5064
35	Cs_ont_4g025760	Peroxidase 16				3.5595
36	Cs_ont_1g011170	Cinnamoyl-CoA reductase 1		1.8111			5.371
37	Cs_ont_4g009890	Caffeoyl-CoA O-methyltransferase						3.682
38	Novel21515	Probable phospholipid hydroperoxide glutathione peroxidase						-4.5982
39	Cs_ont_4g016940	(-)-germacrene D synthase	2.8794		2.6323		-2.0183	3.7147
40	Cs_ont_4g016630	(-)-germacrene D synthase		-2.4981	7.6884			-3.6696
41	Novel10501	(-)-germacrene D synthase			9.1654
42	Cs_ont_4g016560	(-)-germacrene D synthase					3.6307
43	Cs_ont_3g013110	(-)-germacrene D synthase						-5.3118
44	Cs_ont_4g016900	(E)-beta-farnesene synthase	3.6811		3.3856
45	Cs_ont_4g017010	(E)-beta-farnesene synthase	2.7479			4.1662
46	Cs_ont_4g017070	(E)-beta-farnesene synthase	1.983	4.1201	2.937	2.8088		3.1346
47	Novel10500	(E)-beta-farnesene synthase	7.4631	2.8799		6.5962		6.8115
48	Cs_ont_4g016990	(E)-beta-farnesene synthase		3.8452		2.9286
49	Cs_ont_4g017100	(E)-beta-farnesene synthase		4.5172	3.4267
50	Cs_ont_9g022460	Tetrahydrocannabinolic acid synthase	5.4016		2.1068	1.6617		2.137
51	Cs_ont_1g002580	Tetrahydrocannabinolic acid synthase		-1.5414	4.5082			4.3013
52	Cs_ont_2g008440	Tetrahydrocannabinolic acid synthase		1.9936	5.3331		4.0061
53	Cs_ont_2g008310	Tetrahydrocannabinolic acid synthase						3.9181
54	Cs_ont_6g005200	Heterodimeric geranylgeranyl pyrophosphate synthase large subunit 1, chloroplastic	2.6608	-1.7281		4.9054
55	Cs_ont_6g005240	Geranylgeranyl pyrophosphate synthase, chloroplastic	2.4123	2.3066	4.4299	3.953		2.5333
56	Novel07284	Geranylgeranyl pyrophosphate synthase, chloroplastic		3.9016	5.7863			3.1813
57	Cs_ont_4g019030	Geranylgeranyl pyrophosphate synthase, chloroplastic			9.3187		-3.367	-2.6646
58	Cs_ont_2g006430	(3S,6E)-nerolidol synthase 1, chloroplastic			3.6111	-2.5135	-1.9478	1.5873
59	Cs_ont_2g006440	(3S,6E)-nerolidol synthase 2, chloroplastic/mitochondrial					-1.6184	3.5836
60	Cs_ont_1g008440	Beta-amyrin synthase			3.0398		6.7251	1.7451
61	Cs_ont_1g008450	Beta-amyrin synthase			1.7609		3.8466	2.0791
62	Cs_ont_1g008510	Beta-amyrin synthase			-2.1195		4.5083	-1.5981
63	Cs_ont_1g008470	Beta-amyrin synthase						4.0702
64	Novel07161	(R)-limonene synthase 1	2.7469	-3.0597	4.0943		3.626
65	Cs_ont_8g026980	Squalene monooxygenase						3.5011
66	Cs_ont_6g020620	Phenylalanine ammonia-lyase				5.1717

## Sheet: TableS8
Table S8 Differentially expressed genes involved in transcription factor identified in six citrus cultivars
No.	geneID	gene_description	Tankan mandarin	Newhall orange	Gongkan mandarin	Shatangju mandarin	Guanxi pomelo	Eureka lemon
1	Cs_ont_5g006680	Probable WRKY transcription factor 23	1.5973	2.2969	1.8433	2.5324	2.3844
2	Cs_ont_5g023560	Probable WRKY transcription factor 52	1.8655		2.0656		3.9497
3	Cs_ont_5g048610	WRKY transcription factor 22	3.3977		3.7559	1.7636
4	Cs_ont_6g013730	Probable WRKY transcription factor 3	3.4445	5.7399		4.445		3.9264
5	Cs_ont_6g013740	Probable WRKY transcription factor 33	2.3795	3.1367		3.0065	2.9767
6	Cs_ont_9g027190	Probable WRKY transcription factor 41	2.1995	3.3759	4.7836
7	Novel13151	Probable WRKY transcription factor 19	1.6193		2.5406	1.9221	5.0997
8	Cs_ont_2g002700	Probable WRKY transcription factor 28		2.8			2.0044
9	Cs_ont_2g008680	Probable WRKY transcription factor 14		2.9076		1.5925	2.6424
10	Cs_ont_5g047350	Probable WRKY transcription factor 72		4.2275			7.4743
11	Cs_ont_6g001560	Probable WRKY transcription factor 72		2.4504	2.5381			1.8433
12	Cs_ont_9g001150	Probable WRKY transcription factor 48		2.3026	2.8168		1.5319
13	Novel12746	Probable WRKY transcription factor 12		3.4574	6.7224			2.9007
14	Novel13368	Probable WRKY transcription factor 19		4.3012	4.04			3.5656
15	Novel14891	Probable WRKY transcription factor 19		5.7436	2.1107			2.2447
16	Cs_ont_1g011130	Probable WRKY transcription factor 40			2.8777
17	Cs_ont_2g024430	Probable WRKY transcription factor 75			1.8337	3.2757
18	Cs_ont_4g023640	Probable WRKY transcription factor 50			2.9071
19	Cs_ont_5g003720	WRKY transcription factor 22			2.5591
20	Cs_ont_5g003770	Probable WRKY transcription factor 43			3.7161			4.0845
21	Cs_ont_5g020800	Probable WRKY transcription factor 19			1.8416	3.102	2.3649	2.583
22	Cs_ont_5g020930	Probable WRKY transcription factor 19			2.8816		2.1705
23	Cs_ont_5g023840	Probable WRKY transcription factor 19			3.8973		3.6899
24	Cs_ont_7g027040	Probable WRKY transcription factor 4			-2.7251
25	Novel13369	Probable WRKY transcription factor 19			5.6622
26	Novel13380	Probable WRKY transcription factor 16			4.1233	1.8975	2.9597	1.8685
27	Novel13395	Probable WRKY transcription factor 19			2.8429
28	Novel17982	Probable WRKY transcription factor 49				4.2348
29	Cs_ont_5g006060	Probable WRKY transcription factor 47					2.9358
30	Cs_ont_5g020380	Probable WRKY transcription factor 19					5.7983
31	Cs_ont_5g020890	Probable WRKY transcription factor 19					3.4128
32	Cs_ont_5g025410	Probable WRKY transcription factor 19						-4.2404
33	Cs_ont_2g015920	Myb family transcription factor APL	1.5487	2.8316	1.8399
34	Cs_ont_2g019060	Transcription factor GAMYB	5.616
35	Cs_ont_2g032240	Transcription factor MYB46	5.1238			1.7384		2.4663
36	Cs_ont_3g018700	Transcription repressor MYB6	2.6821					3.1917
37	Cs_ont_4g005720	Transcription factor MYB82	4.0778			3.5989	3.0456	2.332
38	Cs_ont_4g021600	Transcription factor MYB39	7.0701					6.5172
39	Cs_ont_6g005110	Transcription factor MYB113	5.3098			4.7244
40	Cs_ont_7g014620	Putative Myb family transcription factor At1g14600	1.78	2.2946				3.2427
41	Cs_ont_8g003370	Transcription factor MYB48	-1.9158				2.5152
42	Cs_ont_9g001840	Transcription factor MYB12	-2.2518			-2.9032	-2.4243	-2.6321
43	Cs_ont_5g014100	Transcription factor MYB44				3.4812
44	Cs_ont_5g036560	Transcription factor MYB21				3.8372
45	Cs_ont_9g012890	Transcription factor MYB39				3.4344
46	Cs_ont_2g010450	Transcription factor MYB86					3.1683
47	Cs_ont_3g010960	Transcription factor MYB39					5.1822
48	Cs_ont_4g023280	Transcription repressor MYB5					4.427
49	Novel12765	Transcription factor GAMYB					3.279	1.5771
50	Cs_ont_1g022070	Transcription factor bHLH131	4.3841		2.2585	2.7506	2.1969
51	Cs_ont_1g022820	Transcription factor bHLH25	2.1663		3.3732	3.1182		3.8475
52	Cs_ont_3g005500	Transcription factor bHLH155	2.5341		4.2591
53	Cs_ont_3g014080	Transcription factor bHLH149	-2.2129	-2.7985	-3.8019	-2.8487
54	Cs_ont_3g016680	Transcription factor bHLH96	2.54
55	Cs_ont_6g001330	Transcription factor bHLH135	-1.6693	-1.9507				-2.6523
56	Cs_ont_6g014390	Transcription factor bHLH140	9.2308	12.18	10.23	12.187
57	Cs_ont_7g001740	Transcription factor bHLH51	-1.7403			-2.6627
58	Cs_ont_9g016480	Transcription factor bHLH62	1.5903		2.881
59	Cs_ont_4g025270	Transcription factor bHLH35		2.4283	7.1395	3.8379	1.8844
60	Cs_ont_9g024620	Transcription factor bHLH36		3.0619	3.0918	4.0601	2.2674
61	Cs_ont_3g003260	Transcription factor bHLH110			2.6164	2.3431
62	Cs_ont_5g000010	Transcription factor bHLH91			3.7867
63	Cs_ont_5g022670	Transcription factor bHLH36			3.9931		2.2421
64	Cs_ont_8g012600	Transcription factor bHLH111			-2.0029	1.5354	2.9071
65	Cs_ont_9g007110	Transcription factor bHLH92			7.4932	4.3613	2.0744
66	Cs_ont_1g021700	Transcription factor bHLH96				3.901
67	Cs_ont_5g040940	Transcription factor bHLH36				2.2065		2.8484
68	Cs_ont_5g047450	Transcription factor bHLH135				2.6112
69	Cs_ont_9g023430	Transcription factor bHLH91				1.5627		3.4223
70	Cs_ont_5g047480	Transcription factor bHLH135					-2.8443
71	Cs_ont_7g002470	Transcription factor bHLH61					-2.9591
72	Cs_ont_3g005310	Transcription factor bHLH95						3.0869
73	Cs_ont_5g018840	Pathogenesis-related genes transcriptional activator PTI6			5.9788		4.1027
74	Cs_ont_2g004240	Pathogenesis-related genes transcriptional activator PTI5			3.0897

## Sheet: TableS9
Table S9 Differentially expressed genes involved in Innate immune signaling identified in six citrus cultivars
No.	geneID	gene_description	Tankan mandarin	Newhall orange	Gongkan mandarin	Shatangju mandarin	Guanxi pomelo	Eureka lemon
1	Cs_ont_3g022670	Calcium and calcium/calmodulin-dependent serine/threonine-protein kinase	4.5978	5.0698	5.17	5.4946	4.7039	5.6127
2	Cs_ont_6g026230	LRR receptor-like serine/threonine-protein kinase FLS2	1.5702	2.0467			3.9073
3	Cs_ont_5g018280	LRR receptor-like serine/threonine-protein kinase FLS2	4.0459	3.9752	3.7653	4.6008	2.3103	2.7641
4	Novel16142	LRR receptor-like serine/threonine-protein kinase FLS2	4.1291	4.4791			3.6368	6.0727
5	Novel22976	LRR receptor-like serine/threonine-protein kinase FLS2	3.1901		6.0172			3.1013
6	Cs_ont_2g017050	LRR receptor-like serine/threonine-protein kinase FLS2		2.6947	6.5894		7.9989	2.8279
7	Cs_ont_5g018270	LRR receptor-like serine/threonine-protein kinase FLS2		5.1315	4.3365			2.6478
8	Novel02552	LRR receptor-like serine/threonine-protein kinase FLS2		6.0274	7.6503			2.3201
9	Novel06645	LRR receptor-like serine/threonine-protein kinase FLS2		2.1904	2.0517		9.2839
10	Novel16112	LRR receptor-like serine/threonine-protein kinase FLS2			3.996		4.1895
11	Novel19519	LRR receptor-like serine/threonine-protein kinase EFR	3.5739	1.7547	4.5502	2.5377	3.4363
12	Novel22502	LRR receptor-like serine/threonine-protein kinase EFR	3.7519
13	Novel02533	LRR receptor-like serine/threonine-protein kinase EFR		2.8382	3.1189		4.0466	1.7503
14	Novel05913	LRR receptor-like serine/threonine-protein kinase EFR		3.0688		4.8511	3.1374	-2.4016
15	Novel22057	LRR receptor-like serine/threonine-protein kinase EFR		3.4137	5.6229			4.4933
16	Cs_ont_2g029800	LRR receptor-like serine/threonine-protein kinase EFR			4.0278			5.3063
17	Novel04606	LRR receptor-like serine/threonine-protein kinase EFR			5.5845	3.5938
18	Novel17940	LRR receptor-like serine/threonine-protein kinase EFR			2.5911	3.2018	3.7688
19	Novel22500	LRR receptor-like serine/threonine-protein kinase EFR			4.115			-3.7155
20	Cs_ont_6g016360	LRR receptor-like serine/threonine-protein kinase EFR					3.6178
21	Novel02537	LRR receptor-like serine/threonine-protein kinase EFR					4.2903	1.9905
22	Novel00848	LRR receptor-like serine/threonine-protein kinase EFR						3.9707
23	Cs_ont_8g029260	Calcium-dependent protein kinase 5	2.3628	2.1042	3.4899	2.0315	3.292	2.3005
24	Cs_ont_4g018780	Calcium-dependent protein kinase 33	5.0731		5.7981			2.9357
25	Cs_ont_4g018860	Calcium-dependent protein kinase 33	4.9782
26	Cs_ont_6g009750	Calcium-dependent protein kinase 2	1.9964		5.6031		1.9744
27	Cs_ont_4g018870	Calcium-dependent protein kinase 33			4.7471			1.9223
28	Cs_ont_4g018750	Calcium-dependent protein kinase 33			3.3344
29	Cs_ont_4g018850	Calcium-dependent protein kinase 33			3.2406
30	Cs_ont_4g016000	Calcium-dependent protein kinase 8					4.9985	4.8081
31	Cs_ont_5g017950	Calmodulin-like protein 3	4.0084		4.0389		-1.7786
32	Cs_ont_1g026070	Probable calcium-binding protein CML41	1.8546		3.6449
33	Cs_ont_3g008620	Probable calcium-binding protein CML44	-1.5316	-2.2216	2.8415	-3.1293
34	Cs_ont_7g000670	Probable calcium-binding protein CML15	3.6716			4.7129		2.554
35	Cs_ont_3g019270	Calmodulin-like protein 8		3.1081	2.3372
36	Cs_ont_3g000240	Calcium-binding protein CML37		1.6074	4.6251		2.5467	2.6828
37	Cs_ont_3g008630	Probable calcium-binding protein CML44			3.2004
38	Cs_ont_5g015000	Probable calcium-binding protein CML30			4.4102
39	Cs_ont_5g043990	Calcium-binding protein CML37			4.0318		-1.6803
40	Cs_ont_6g000990	Probable calcium-binding protein CML45			3.7673
41	Cs_ont_Un005820	Calcium-binding protein CML37			4.6265
42	Cs_ont_1g010530	Probable calcium-binding protein CML15				3.8738
43	Cs_ont_2g023860	Probable calcium-binding protein CML31						3.6194
44	Cs_ont_2g006280	Calcium-binding protein PBP1	3.1493	-2.5553	5.0307
45	Cs_ont_4g015920	Calcium-binding protein PBP1		-4.3195			-2.1484
46	Cs_ont_4g016250	Calcium-binding protein PBP1			5.1727
47	Cs_ont_4g016270	Calcium-binding protein PBP1				3.8771
48	Cs_ont_2g020190	Calcium-binding protein PBP1						3.0501
49	Cs_ont_5g010970	Calmodulin	3.7347		5.7947
50	Cs_ont_7g014730	Cyclic nucleotide-gated ion channel 1	4.5642		5.8537	3.2363
51	Cs_ont_9g027290	Cyclic nucleotide-gated ion channel 1	6.8344		6.246		4.8512	2.4527
52	Cs_ont_8g005260	Putative cyclic nucleotide-gated ion channel 15	3.6087		6.0767	2.8119	2.9029	2.0463
53	Cs_ont_9g027420	Cyclic nucleotide-gated ion channel 1	1.7041	4.0684		3.6999	5.8202	-2.2563
54	Cs_ont_9g027450	Cyclic nucleotide-gated ion channel 1	2.4826	3.1122	2.3476	1.6737	9.1384	-2.7237
55	Cs_ont_9g027400	Cyclic nucleotide-gated ion channel 1		4.045	4.6395
56	Novel10947	Probable cyclic nucleotide-gated ion channel 14		6.1374			7.3437	7.3033
57	Novel09022	Probable cyclic nucleotide-gated ion channel 14		5.8477			9.8333
58	Cs_ont_9g027360	Cyclic nucleotide-gated ion channel 1					5.0927	-2.9503
59	Cs_ont_2g021050	Cyclic nucleotide-gated ion channel 1						3.241
60	Cs_ont_9g027350	Cyclic nucleotide-gated ion channel 1						-10
61	Cs_ont_1g025400	Mitogen-activated protein kinase kinase kinase ANP1	2.8925		3.3665	3.2179	1.6125
62	Cs_ont_7g018690	Mitogen-activated protein kinase kinase kinase ANP1	2.1064		6.3016
63	Cs_ont_5g048460	Mitogen-activated protein kinase 4		-1.7043		-1.9701
64	Cs_ont_6g015500	Mitogen-activated protein kinase-binding protein 1		1.8365		1.9272
65	Cs_ont_2g018910	Mitogen-activated protein kinase kinase kinase A			4.6314	1.6132
66	Cs_ont_7g010600	Mitogen-activated protein kinase kinase 4				3.3189
67	Cs_ont_9g026070	Mitogen-activated protein kinase kinase kinase 2					3.6145
68	Cs_ont_3g032120	Mitogen-activated protein kinase kinase kinase 1						6.038
69	Cs_ont_3g015480	Respiratory burst oxidase homolog protein B	2.7823	3.3195	5.6948	7.6921	2.0619
70	Cs_ont_5g038740	Respiratory burst oxidase homolog protein F	3.2765	3.48		3.5578	4.6607	1.7591

## Sheet: TableS10
Table S10 Differentially expressed genes involved in Phytohormone metabolism identified in six citrus cultivars
No.	geneID	gene_description	Tankan	Newhall orange	Gongkan	Shatangju mandarin	Guanxi pomelo	Eureka lemon
1	Cs_ont_2g029630	Auxin-induced protein 5NG4	3.9445	2.6957	4.4813	3.6039	4.1739	2.7436
2	Cs_ont_6g011350	Auxin-induced protein 5NG4	4.4006		1.8295		2.6452
3	Cs_ont_6g021120	Auxin-induced protein 10A5	4.8425		2.9204	3.8257
4	Cs_ont_5g050680	Auxin-induced protein 5NG4	4.7183	5.4879	7.0987
5	Cs_ont_6g021250	Auxin-induced protein X10A			5.348
6	Cs_ont_8g017090	Auxin-induced protein PCNT115			4.5342
7	Novel27179	Auxin-induced protein X15				6.7447
8	Cs_ont_4g008500	Auxin-responsive protein IAA27	-2.2403		-4.9443		-1.847
9	Cs_ont_2g011770	Auxin-responsive protein IAA32	4.9808			1.8268
10	Cs_ont_4g002310	Auxin-responsive protein IAA29				4.2595
11	Cs_ont_5g009600	Auxin-binding protein T92	2.6967	2.7527	4.1141	2.4809	1.7987	2.1701
12	Cs_ont_8g025760	Probable indole-3-acetic acid-amido synthetase GH3.1		3.2741	4.5408			2.4019
13	Cs_ont_1g024160	Probable indole-3-acetic acid-amido synthetase GH3.1		5.4132		4.2744
14	Cs_ont_6g008640	Indole-3-acetic acid-induced protein ARG7		4.608	2.6137
15	Cs_ont_3g002530	Indole-3-acetic acid-induced protein ARG7				4.1613
16	Cs_ont_8g024610	Abscisic acid 8&apos;-hydroxylase 4	-1.8285		-3.5915		-3.7211
17	Cs_ont_6g003200	Abscisic acid 8&apos;-hydroxylase 1		1.6627	5.2194	3.2851	2.4911
18	Cs_ont_3g008770	1-aminocyclopropane-1-carboxylate oxidase 5	1.7396	4.0491	3.3536	2.4314		3.9865
19	Cs_ont_8g023440	1-aminocyclopropane-1-carboxylate oxidase homolog 11	2.2695	1.5734	3.8413
20	Cs_ont_1g023030	1-aminocyclopropane-1-carboxylate synthase 8		4.2053
21	Cs_ont_5g003690	1-aminocyclopropane-1-carboxylate synthase				8.7168
22	Cs_ont_1g022280	AP2-like ethylene-responsive transcription factor AIL6	2.1728	2.2216		3.6714
23	Cs_ont_5g011900	Ethylene-responsive transcription factor 1B	-3.558
24	Cs_ont_5g042740	Ethylene-responsive transcription factor 6	1.729		7.3155
25	Cs_ont_1g003740	Ethylene-responsive transcription factor ABR1	1.6865		5.5336	4.3497
26	Cs_ont_1g003780	Ethylene-responsive transcription factor ABR1	4.3917	5.8719		3.4226		-3.0575
27	Cs_ont_5g004160	Ethylene-responsive transcription factor CRF5	1.9485	3.3639	1.8788	4.5979
28	Cs_ont_3g009530	Ethylene-responsive transcription factor ERF012	2.8475		8.8231	2.0005	1.5379
29	Cs_ont_4g022340	Ethylene-responsive transcription factor ERF017	2.9119		9.8757
30	Cs_ont_4g022980	Ethylene-responsive transcription factor ERF017	1.5395					4.4497
31	Cs_ont_5g024690	Ethylene-responsive transcription factor ERF035	-2.3682		4.7343	3.1025
32	Cs_ont_9g007960	Ethylene-responsive transcription factor ERF096	4.945			3.9057
33	Cs_ont_9g022270	Ethylene-responsive transcription factor ERF106	-2.1905	-2.0297	-1.6082	-3.7726	2.1699
34	Cs_ont_2g024840	Ethylene-responsive transcription factor RAP2-3	4.7224			3.1481
35	Cs_ont_1g014140	Ethylene-responsive transcription factor WIN1	3.6043			2.1019	-2.7199
36	Cs_ont_3g022640	Ethylene-responsive transcription factor WRI1	5.7898		3.5493	9.4752		2.8945
37	Novel20836	Ethylene-responsive transcription factor WRI1	2.1617	2.7458		5.2912
38	Cs_ont_5g040600	Ethylene-responsive transcription factor ERF025		-1.7576	5.5822
39	Cs_ont_2g022570	Ethylene-responsive transcription factor 4			4.2999
40	Cs_ont_5g000720	Ethylene-responsive transcription factor 13			3.8663
41	Cs_ont_5g049020	Ethylene-responsive transcription factor CRF2			4.3374		1.8755
42	Cs_ont_5g050700	Ethylene-responsive transcription factor RAP2-11			5.9418	4.6476
43	Cs_ont_6g000770	Ethylene-responsive transcription factor RAP2-11			3.5002		5.1646
44	Cs_ont_9g020210	Ethylene-responsive transcription factor ERF071			2.4862			-4.4273
45	Cs_ont_9g022180	Ethylene-responsive transcription factor 5			3.7627
46	Cs_ont_9g025130	Ethylene-responsive transcription factor ERF026			6.212	2.4888
47	Cs_ont_2g032720	AP2-like ethylene-responsive transcription factor PLT2				4.7237		5.6233
48	Cs_ont_8g013630	Ethylene-responsive transcription factor LEP				4.8052
49	Cs_ont_5g011870	Ethylene-responsive transcription factor ERF098					4.1068
50	Cs_ont_9g020180	Ethylene-responsive transcription factor RAP2-3					4.8331
51	Cs_ont_6g008200	AP2-like ethylene-responsive transcription factor PLT2						4.2134
52	Cs_ont_1g025610	Salicylic acid-binding protein 2	-1.7704		-3.4438	-2.9271
53	Cs_ont_1g025560	Salicylic acid-binding protein 2		5.0839				-1.6774
54	Cs_ont_7g014520	Regulatory protein NPR4			2.4922			-1.9784
55	Cs_ont_1g025590	Salicylic acid-binding protein 2				2.8573
56	Cs_ont_2g003630	Transcription factor TGA5				2.4434
57	Cs_ont_7g014380	Regulatory protein NPR3					1.8612
58	Cs_ont_7g014490	Regulatory protein NPR3					2.2108	-4.576
59	Cs_ont_7g014470	Regulatory protein NPR3					1.623
60	Cs_ont_7g014480	Regulatory protein NPR4					1.5629
61	Cs_ont_1g001530	Transcription factor TGA1					2.2319
62	Cs_ont_7g014440	Regulatory protein NPR3						-4.9856
63	Cs_ont_7g014600	Regulatory protein NPR3						-2.5753
64	Cs_ont_7g014590	Regulatory protein NPR4						1.977
65	Cs_ont_2g011300	Adenylate isopentenyltransferase		4.4197		1.6478
66	Cs_ont_8g022430	Adenylate isopentenyltransferase 5, chloroplastic					4.0462
67	Cs_ont_3g003070	Cytokinin dehydrogenase 5					4.8971
68	Novel06368	Jasmonate O-methyltransferase	-3.3681
69	Cs_ont_7g019800	Allene oxide cyclase 4, chloroplastic			2.1032
70	Cs_ont_3g004330	Allene oxide synthase, chloroplastic			2.1531
71	Novel07689	Jasmonate O-methyltransferase				1.5779		-5.1031
72	Cs_ont_6g003760	Allene oxide cyclase 4, chloroplastic					-1.629
73	Cs_ont_1g019000	Protein TIFY 10A			5.9894
74	Cs_ont_1g018990	Protein TIFY 10A			4.6153
75	Cs_ont_4g022240	Protein TIFY 10B			4.2715
76	Cs_ont_7g027580	Protein TIFY 9			3.7346
77	Cs_ont_2g002160	Gibberellin 2-beta-dioxygenase	-1.6431	2.4248		3.9622	2.3869
78	Cs_ont_4g006940	Gibberellin 3-beta-dioxygenase 3	4.7816			6.4594		4.4227
79	Cs_ont_7g018070	Gibberellin 2-beta-dioxygenase 8	1.886	5.7632	4.1989	3.5		3.0717
80	Cs_ont_9g000810	Gibberellin 2-beta-dioxygenase 2	6.6479	5.5316	10.095	7.9599	6.6061	6.5732
81	Cs_ont_6g001170	Gibberellin-regulated protein 4	3.306		4.322		-2.8933
82	Cs_ont_6g005560	Gibberellin-regulated protein 5	3.5608	1.9428	4.036	2.7776
83	Cs_ont_4g003430	Gibberellin 3-beta-dioxygenase 4		5.8144
84	Cs_ont_4g017320	Gibberellin 2-beta-dioxygenase 8		1.8767			5.0493
85	Cs_ont_4g003450	Gibberellin 3-beta-dioxygenase 1			3.5887	2.8012
86	Cs_ont_5g006560	Gibberellin 2-beta-dioxygenase 2			4.7907
87	Cs_ont_4g016660	Chitin-inducible gibberellin-responsive protein 1			4.8784
88	Cs_ont_5g040130	Gibberellin-regulated protein 6					-4.8142

[truncated: 2 more sheets: TableS11, TableS12]
